# Supplementary material for: Hexokinases link DJ-1 to the PINK1/parkin pathway
Source: Mol Neurodegener. 2017 Sep 29;12:70. doi: 10.1186/s13024-017-0212-x (PMC5622528; doi:10.1186/s13024-017-0212-x)
Supplement: Supplementary file 5 — Complete list of biochemicals quantified in DJ-1 knockout mouse brains (TIFF 91 kb) (XLSX 21 kb) [file 13024_2017_212_MOESM5_ESM.xlsx]

## Sheet: Sheet1
Biochemical	Log2(DJ-1 KO/WT)	Raw P Value	BH Adjusted P Value
1,5-anhydroglucitol (1,5-AG)	0.750732	3.16e-07	6.54e-05
dihydroxyacetone phosphate (DHAP)	-0.475009	5.45e-07	6.54e-05
fructose	0.590485	2.95e-05	0.00236
aspartate	0.176497	3.95e-05	0.00237
N-acetylmethionine	-0.205573	0.000761898	0.0365711
butyrylcarnitine	-0.333254	0.00204179	0.0700041
isovalerylcarnitine	-0.300529	0.00183937	0.0700041
erythritol	0.217807	0.00344248	0.103274
3'-dephosphocoenzyme A	0.22773	0.00418728	0.111661
docosahexaenoate (DHA; 22:6n3)	0.2016	0.00642087	0.144715
Isobar: fructose 1,6-diphosphate, glucose 1,6-diphosphate, myo-inositol 1,4 or 1,3-diphosphate	-0.402291	0.00723575	0.144715
isobutyrylcarnitine	-0.30012	0.00689885	0.144715
choline phosphate	0.0828773	0.0128508	0.237246
2-oleoylglycerophosphocholine*	-0.679013	0.0193064	0.257418
gamma-glutamylglutamate	0.157424	0.0172146	0.257418
glucose-6-phosphate (G6P)	-0.36735	0.0187922	0.257418
glutamate	0.0663201	0.0169394	0.257418
guanosine 5'-diphospho-fucose	0.169326	0.0182013	0.257418
lathosterol	0.46827	0.0215043	0.271633
pyridoxal	0.376774	0.0235595	0.282714
1-methylimidazoleacetate	0.185195	0.0287567	0.287567
1-oleoylglycerophosphocholine (18:1)	-0.58905	0.0285192	0.287567
arachidonate (20:4n6)	0.13002	0.0276946	0.287567
histidine	-0.158384	0.0251874	0.287567
S-adenosylhomocysteine (SAH)	0.143511	0.031625	0.3036
1-palmitoylglycerophosphocholine (16:0)	-0.53116	0.0353828	0.326611
homocarnosine	-0.211395	0.0387126	0.344112
10-heptadecenoate (17:1n7)	0.213247	0.042662	0.365674
Isobar: pentulose 5-phosphates	-0.320138	0.0450306	0.372667
5-hydroxyindoleacetate	0.285368	0.0469159	0.375327
glucose	-0.29322	0.0492548	0.381327
5,6-dihydrouracil	-0.165356	0.052617	0.382669
inositol 1-phosphate (I1P)	-0.1442	0.0520199	0.382669
2-hydroxystearate	0.211415	0.060412	0.405515
docosapentaenoate (n3 DPA; 22:5n3)	0.260812	0.0636209	0.405515
N-acetylglutamate	-0.123334	0.0642065	0.405515
nicotinamide adenine dinucleotide (NAD+)	0.175873	0.0585742	0.405515
propionylcarnitine	-0.227088	0.0635981	0.405515
ribose 5-phosphate	-0.786759	0.0700891	0.431318
3-(4-hydroxyphenyl)lactate	-0.191497	0.0727865	0.436719
1-stearoylglycerophosphoinositol	0.245016	0.0792599	0.448153
10-nonadecenoate (19:1n9)	0.219547	0.0825639	0.448153
adenylosuccinate	-0.2662	0.0837409	0.448153
gamma-aminobutyrate (GABA)	0.102458	0.0794549	0.448153
scyllo-inositol	0.144421	0.0840286	0.448153
adenosine 5'diphosphoribose	-0.176714	0.0900606	0.450303
arabinose	-0.158748	0.0893939	0.450303
malate	-0.111073	0.0867285	0.450303
1-palmitoylglycerol (1-monopalmitin)	0.150638	0.111475	0.452169
1-stearoylglycerophosphocholine (18:0)	-0.563558	0.0943795	0.452169
2-arachidonoylglycerophosphoinositol*	0.295379	0.108323	0.452169
2-docosahexaenoylglycerophosphocholine*	-0.289311	0.115714	0.452169
2-methylbutyrylcarnitine (C5)	-0.195937	0.121586	0.452169
adenine	0.0965387	0.110307	0.452169
beta-alanine	0.210005	0.107226	0.452169
betaine	0.107066	0.0927246	0.452169
cholesterol	0.083313	0.10918	0.452169
cytidine 5'-monophosphate (5'-CMP)	-0.129086	0.122463	0.452169
ergothioneine	-0.108475	0.112951	0.452169
gamma-glutamylleucine	0.164191	0.108614	0.452169
glycerophosphoethanolamine	-0.111303	0.10164	0.452169
margarate (17:0)	0.0984979	0.121129	0.452169
N-palmitoyltaurine	0.257403	0.121539	0.452169
palmitoleate (16:1n7)	0.148545	0.115123	0.452169
stachydrine	0.241382	0.0985424	0.452169
cystathionine	-0.0828759	0.126209	0.453965
dihomo-linoleate (20:2n6)	0.130794	0.128624	0.453965
N1-methyladenosine	-0.153951	0.128002	0.453965
1-arachidonoylglycerophosphoinositol*	0.227477	0.134987	0.46401
2-stearoylglycerophosphoinositol*	0.224132	0.139203	0.46401
carnitine	-0.0859432	0.138626	0.46401
inositol 4-phosphate	-0.565811	0.135828	0.46401
2-hydroxypalmitate	0.156669	0.154198	0.486183
7-beta-hydroxycholesterol	0.203898	0.155129	0.486183
homostachydrine*	0.188774	0.152457	0.486183
pyroglutamine*	0.0706685	0.155571	0.486183
trans-4-hydroxyproline	0.17199	0.155984	0.486183
citrulline	0.0906494	0.16529	0.508586
1-stearoylglycerophosphoserine*	0.106346	0.170404	0.517683
7-alpha-hydroxycholesterol	0.195962	0.181101	0.543304
acetylcholine	0.127762	0.18483	0.547644
4-acetamidobutanoate	0.147281	0.198704	0.580283
alanine	-0.0675036	0.200681	0.580283
3-phosphoserine	0.117091	0.209399	0.591245
lactate	-0.0546458	0.208569	0.591245
1-docosahexaenoylglycerol (1-monodocosahexaenoin)	0.164482	0.217998	0.601374
phosphoethanolamine	-0.0332345	0.216292	0.601374
prostaglandin D2	0.14093	0.226895	0.618804
dehydroascorbate	-0.495185	0.235399	0.634784
alpha-ketoglutarate	-0.451983	0.241973	0.645261
benzoate	-0.200589	0.249586	0.651094
stearoyl sphingomyelin	0.116102	0.24921	0.651094
1-oleoylplasmenylethanolamine*	-0.19575	0.279947	0.661007
15-HETE	0.0727421	0.276192	0.661007
5-HETE	0.119766	0.276569	0.661007
adenosine 5'-monophosphate (AMP)	-0.11222	0.2832	0.661007
adrenate (22:4n6)	0.289539	0.270699	0.661007
glycerophosphorylcholine (GPC)	0.0415746	0.266913	0.661007
homoserine	0.0745411	0.283682	0.661007
palmitoyl ethanolamide	0.0907249	0.27795	0.661007
pantothenate	-0.106993	0.283107	0.661007
sorbitol	0.0970168	0.277212	0.661007
UDP-galactose	0.12107	0.26144	0.661007
2-pyrrolidinone	0.182107	0.291031	0.671611
oleic ethanolamide	0.0756607	0.29558	0.675612
beta-hydroxyisovaleroylcarnitine	-0.0778159	0.298586	0.676043
1-oleoylglycerophosphoinositol*	0.167822	0.316082	0.677318
1,2-dipalmitoylglycerol	0.180461	0.316004	0.677318
methionine	-0.0438078	0.312322	0.677318
N-acetylaspartate (NAA)	0.0256289	0.31147	0.677318
spermidine	0.0628518	0.310251	0.677318
urea	0.0813935	0.310233	0.677318
2-arachidonoylglycerophosphocholine*	-0.214654	0.326541	0.680445
24(S)-hydroxycholesterol	0.0707554	0.33152	0.680445
adenosine	-0.0307204	0.338898	0.680445
allo-threonine	0.0804765	0.340223	0.680445
beta-muricholate	0.0826487	0.338801	0.680445
glycerol 3-phosphate (G3P)	0.0531368	0.336953	0.680445
putrescine	0.0893688	0.329077	0.680445
tauro(alpha + beta)muricholate	-0.256556	0.337049	0.680445
1-arachidonoylglycerophosphoethanolamine*	0.123296	0.347207	0.683029
3-indoxyl sulfate	0.26157	0.345938	0.683029
1-oleoylglycerophosphoglycerol*	0.234983	0.360394	0.686662
2-oleoylglycerophosphoglycerol*	0.186139	0.363359	0.686662
coenzyme A	0.0456504	0.363187	0.686662
serine	0.0499779	0.35573	0.686662
stearamide	-0.197654	0.361411	0.686662
ascorbate (Vitamin C)	-0.0394974	0.366477	0.687145
palmitate (16:0)	0.0475223	0.370017	0.688404
glutamine	-0.0247318	0.373041	0.688692
1-palmitoylglycerophosphoglycerol*	0.202146	0.376323	0.689446
glutathione, oxidized (GSSG)	0.0616044	0.383122	0.696586
3-phosphoglycerate	-0.115629	0.386663	0.697738
linoleate (18:2n6)	0.0871073	0.391229	0.70071
2-palmitoylglycerophosphoethanolamine*	0.124066	0.396499	0.704886
citrate	-0.0528756	0.415396	0.728079
docosapentaenoate (n6 DPA; 22:5n6)	0.160312	0.415612	0.728079
1-docosahexaenoylglycerophosphoethanolamine*	0.100959	0.43063	0.738627
2-aminoadipate	0.0964425	0.424846	0.738627
stearate (18:0)	0.0380245	0.430866	0.738627
1-palmitoylglycerophosphoethanolamine	0.0820991	0.448216	0.741247
2-oleoylglycerophosphoserine*	0.222753	0.441414	0.741247
5-oxoproline	0.0320201	0.450173	0.741247
ophthalmate	0.127237	0.44644	0.741247
phenol sulfate	0.179559	0.448033	0.741247
phosphate	-0.0208164	0.450925	0.741247
nicotinamide	-0.0473506	0.457061	0.746223
riboflavin (Vitamin B2)	0.141052	0.465108	0.754229
2-palmitoylglycerophosphocholine*	-0.203245	0.482597	0.767042
3-dehydrocarnitine*	0.0732784	0.47958	0.767042
taurocholate	-0.313738	0.480864	0.767042
cysteine	-0.22518	0.49001	0.768644
desmosterol	0.120701	0.489451	0.768644
N-acetylglutamine	-0.0574386	0.499673	0.778711
threonine	0.0482504	0.503629	0.779812
2-oleoylglycerophosphoethanolamine*	0.0777769	0.510369	0.785183
creatinine	-0.0363109	0.518166	0.787102
dopamine	-0.0712481	0.518176	0.787102
2-docosahexaenoylglycerophosphoethanolamine*	0.103992	0.534322	0.794413
flavin adenine dinucleotide (FAD)	0.0198164	0.539391	0.794413
linolenate [alpha or gamma; (18:3n3 or 6)]	0.130207	0.532958	0.794413
methyl-beta-glucopyranoside	0.118954	0.539539	0.794413
uridine	-0.0202323	0.530299	0.794413
carnosine	-0.0299891	0.556126	0.799223
chiro-inositol	-0.0698292	0.552217	0.799223
guanosine	-0.0242372	0.555983	0.799223
tyrosine	-0.06265	0.547564	0.799223
xanthine	0.0352333	0.565295	0.807565
2-hydroxyglutarate	-0.0255345	0.577	0.814588
cysteinylglycine	0.0514456	0.57679	0.814588
1-oleoylglycerophosphoethanolamine	0.0601948	0.597347	0.815952
1-oleoylglycerophosphoserine	0.0761486	0.607296	0.815952
1-palmitoylglycerophosphoinositol*	0.089842	0.586118	0.815952
acetylcarnitine	0.0244161	0.608198	0.815952
cysteine-glutathione disulfide	0.0409657	0.628963	0.815952
eicosenoate (20:1n9 or 11)	0.0405872	0.623291	0.815952
ethanolamine	0.054243	0.600966	0.815952
glycine	0.0189034	0.604874	0.815952
hypoxanthine	0.02081	0.624929	0.815952
lysine	-0.037169	0.617522	0.815952
N-acetyl-aspartyl-glutamate (NAAG)	0.0191958	0.62803	0.815952
N-acetylneuraminate	0.02042	0.611728	0.815952
oleate (18:1n9)	0.0263244	0.615139	0.815952
prostaglandin E2	0.0420764	0.603539	0.815952
sarcosine (N-Methylglycine)	0.0515539	0.607235	0.815952
mead acid (20:3n9)	0.0725967	0.635976	0.816938
phenylalanine	-0.0198733	0.636531	0.816938
5-aminovalerate	0.0779485	0.66105	0.843894
creatine	-0.0223105	0.671012	0.852079
glutathione, reduced (GSH)	-0.0443056	0.687317	0.861692
glycerol 2-phosphate	-0.0211384	0.689354	0.861692
ornithine	0.0433136	0.68669	0.861692
cis-vaccenate (18:1n7)	0.0151531	0.725696	0.891946
fumarate	0.0260362	0.725167	0.891946
galactitol (dulcitol)	0.0529472	0.729042	0.891946
inosine	0.0161976	0.732139	0.891946
N-oleoyltaurine	0.0824699	0.718573	0.891946
1-stearoylplasmenylethanolamine*	-0.152289	0.736492	0.892717
C-glycosyltryptophan*	0.0123296	0.752313	0.907312
cytidine	0.0140598	0.783047	0.9218
glycerol	0.0136565	0.784114	0.9218
guanosine 5'- monophosphate (5'-GMP)	-0.0461813	0.77118	0.9218
hydroxybutyrylcarnitine*	-0.107363	0.775204	0.9218
myo-inositol hexakisphosphate	-0.0252331	0.777043	0.9218
N-delta-acetylornithine*	0.0325406	0.789044	0.9218
proline	0.010849	0.791211	0.9218
choline	0.0193876	0.827473	0.950194
cytidine-5'-diphosphoethanolamine	0.0136178	0.831419	0.950194
eicosapentaenoate (EPA; 20:5n3)	0.0413797	0.827264	0.950194
pipecolate	0.0530586	0.829588	0.950194
N-stearoyltaurine	-0.0259937	0.840067	0.955526
1-stearoylglycerophosphoethanolamine	-0.0155972	0.876939	0.964734
2-arachidonoylglycerophosphoethanolamine*	-0.0263667	0.88032	0.964734
glutarylcarnitine (C5)	0.0236335	0.875133	0.964734
glycylleucine	0.0227703	0.879114	0.964734
isoleucine	0.00757052	0.865082	0.964734
leucine	-0.008296	0.87962	0.964734
pyrophosphate (PPi)	-0.0607632	0.879402	0.964734
tryptophan	0.0142761	0.860759	0.964734
dihomo-linolenate (20:3n3 or n6)	0.014095	0.889006	0.966941
uracil	0.0116168	0.890391	0.966941
arginine	-0.00659077	0.917315	0.969848
erythronate*	0.00689559	0.910302	0.969848
glutamate, gamma-methyl ester	-0.0144	0.912268	0.969848
mannitol	-0.0120514	0.906857	0.969848
pseudouridine	0.0065586	0.914208	0.969848
sucrose	0.0751265	0.903305	0.969848
valine	-0.00425065	0.921508	0.970009
anserine	0.00876707	0.928004	0.972581
1-palmitoylplasmenylethanolamine*	0.00886461	0.951721	0.979197
4-guanidinobutanoate	-0.00549043	0.962877	0.979197
5-methylthioadenosine (MTA)	-0.00313814	0.953883	0.979197
acetyl CoA	0.0118062	0.958802	0.979197
gamma-glutamylglutamine	-0.00321282	0.939672	0.979197
myo-inositol	0.00112445	0.96211	0.979197
palmitoyl sphingomyelin	0.0044814	0.953751	0.979197
1-arachidonoylglycerophosphocholine (20:4n6)*	-0.00578456	0.968538	0.980798
ribose	0.00540036	0.976851	0.983098
taurine	-0.00186125	0.979002	0.983098
succinate	-0.00159779	0.986307	0.986307
