# Supplementary material for: Hexokinases link DJ-1 to the PINK1/parkin pathway
Source: Mol Neurodegener. 2017 Sep 29;12:70. doi: 10.1186/s13024-017-0212-x (PMC5622528; doi:10.1186/s13024-017-0212-x)
Supplement: Supplementary file 7 — Complete list of mRNAs quantified using RNA-Seq in DJ-1 knockout rat brains. (XLSX 1596 kb) [file 13024_2017_212_MOESM7_ESM.xlsx]

## Sheet: Sheet1
Ensembl Gene ID	Description	Gene Symbol	Base Mean	Log2(DJ-1 KO/WT)	Raw P Value	BH Adjusted P Value
ENSRNOG00000018289	parkinson protein 7 [Source:RGD Symbol;Acc:621808]	Park7	3604.53	-3.414	0	0
ENSRNOG00000000386	phenazine biosynthesis-like protein domain containing 1 [Source:RGD Symbol;Acc:621263]	Pbld1	209.274	1.60791	2.1e-68	1.63e-64
ENSRNOG00000045989	globin, alpha [Source:RGD Symbol;Acc:1359209]		66.7395	-3.16545	2.87e-58	1.49e-54
ENSRNOG00000018761	eukaryotic translation initiation factor 3, subunit C [Source:RGD Symbol;Acc:1308871]	Eif3c	2241.32	-0.742903	7.73e-52	3e-48
ENSRNOG00000033529	amylase, alpha 1A (salivary) [Source:RGD Symbol;Acc:2113]	Amy1a	38.1939	2.85651	5.38e-51	1.67e-47
ENSRNOG00000025639	solute carrier family 39 (zinc transporter), member 12 [Source:RGD Symbol;Acc:1309305]	Slc39a12	196.02	-2.08194	7.6e-43	1.97e-39
ENSRNOG00000014350	cysteine-rich, angiogenic inducer, 61 [Source:RGD Symbol;Acc:620763]	Cyr61	96.8205	1.88552	4.01e-35	8.91e-32
ENSRNOG00000010081	transmembrane protein 144 [Source:RGD Symbol;Acc:1565845]	Tmem144	377.103	-1.04674	1.15e-31	2.24e-28
ENSRNOG00000008174	adaptor protein, phosphotyrosine interaction, PH domain and leucine zipper containing 2 [Source:RGD Symbol;Acc:1563028]	Appl2	1105.7	-0.672507	5.31e-29	9.17e-26
ENSRNOG00000050422	NA		202.996	-1.12563	1.58e-26	2.45e-23
ENSRNOG00000029792	osteoglycin [Source:RGD Symbol;Acc:1308171]	Ogn	328.085	-1.38331	2.86e-26	4.05e-23
ENSRNOG00000042156	rCG64189-like [Source:RGD Symbol;Acc:2323493]	Trav10d	8.94852	1.86636	1.39e-20	1.8e-17
ENSRNOG00000026178	ADP-dependent glucokinase [Source:RGD Symbol;Acc:1306103]	Adpgk	1661.67	-0.824669	3.15e-20	3.76e-17
ENSRNOG00000002079	mitogen activated protein kinase 10 [Source:RGD Symbol;Acc:3663]	Mapk10	1380.5	0.571522	6.54e-20	7.25e-17
ENSRNOG00000003300	BTG family, member 2 [Source:RGD Symbol;Acc:2225]	Btg2	396.395	0.785461	1.05e-19	1.09e-16
ENSRNOG00000018069	neuroguidin, EIF4E binding protein [Source:RGD Symbol;Acc:1310211]	Ngdn	1102.91	-0.601361	1.47e-19	1.43e-16
ENSRNOG00000006010	solute carrier family 6 (proline IMINO transporter), member 20 [Source:RGD Symbol;Acc:621651]	Slc6a20	460.167	-0.729191	7.02e-19	6.42e-16
ENSRNOG00000001347			269.947	0.902449	1.87e-16	1.53e-13
ENSRNOG00000004089	ectonucleotide pyrophosphatase/phosphodiesterase 2 [Source:RGD Symbol;Acc:69298]	Enpp2	5512.49	-0.480816	1.79e-16	1.53e-13
ENSRNOG00000009039	trafficking protein particle complex 12 [Source:RGD Symbol;Acc:1566054]	Ttc15	1084.87	0.474929	9.2e-16	7.14e-13
ENSRNOG00000014761	RASD family, member 2 [Source:RGD Symbol;Acc:628594]	Rasd2	2199.63	0.480692	2.38e-15	1.76e-12
ENSRNOG00000050034	Protein LOC100909409 [Source:UniProtKB/TrEMBL;Acc:F1LYZ3]		17.8535	-1.5274	1.51e-14	1.07e-11
ENSRNOG00000016545	intraflagellar transport 140 [Source:RGD Symbol;Acc:2318759]	Ift140	974.348	-0.806306	1.87e-14	1.27e-11
ENSRNOG00000022597	centromere protein J [Source:RGD Symbol;Acc:1310464]	Cenpj	221.567	-0.740098	3.88e-14	2.51e-11
ENSRNOG00000040155	NA	Rdh5	33.9411	1.35458	4.88e-14	3.03e-11
ENSRNOG00000001345	mitogen-activated protein kinase-activated protein kinase 5 [Source:RGD Symbol;Acc:1564113]	Mapkapk5	1004.64	-0.346046	8.38e-14	5.01e-11
ENSRNOG00000019207	SH3 and multiple ankyrin repeat domains 1 [Source:RGD Symbol;Acc:621011]	Shank1	1654.98	0.700673	1.27e-13	7.29e-11
ENSRNOG00000019614	protein tyrosine phosphatase, non-receptor type 22 (lymphoid) [Source:RGD Symbol;Acc:1307992]	Ptpn22	63.7337	0.997779	1.4e-13	7.75e-11
ENSRNOG00000026791	piggyBac transposable element derived 5 [Source:RGD Symbol;Acc:1310825]	Pgbd5	746.213	0.51353	1.48e-13	7.93e-11
ENSRNOG00000013101	protocadherin 8 [Source:RGD Symbol;Acc:69350]	PCDH8	574.881	0.451844	1.55e-13	8.02e-11
ENSRNOG00000003172	serpin peptidase inhibitor, clade F (alpha-2 antiplasmin, pigment epithelium derived factor), member 1 [Source:RGD Symbol;Acc:631369]	Serpinf1	158.307	-0.688518	1.79e-13	8.99e-11
ENSRNOG00000003312	NA	Chi3l1	1348.52	-0.891117	1.99e-13	9.68e-11
ENSRNOG00000005100	transmembrane and coiled-coil domains 5A [Source:RGD Symbol;Acc:1565206]	Tmco5a	23.6518	-1.46446	3.8e-13	1.79e-10
ENSRNOG00000028041	troponin T type 1 (skeletal, slow) [Source:RGD Symbol;Acc:621852]	Tnnt1	149.62	-0.921298	6.19e-13	2.83e-10
ENSRNOG00000007364	RAB15, member RAS oncogene family [Source:RGD Symbol;Acc:735172]	Rab15	2426.86	0.304063	9.46e-13	4.2e-10
ENSRNOG00000050714	immunoglobulin superfamily containing leucine-rich repeat protein 2-like [Source:RGD Symbol;Acc:6497037]	Islr2	125.338	0.924086	1.05e-12	4.55e-10
ENSRNOG00000023494	TELO2 interacting protein 2 [Source:RGD Symbol;Acc:1310414]	Tti2	338.739	-0.510332	1.21e-12	5.08e-10
ENSRNOG00000033307	NA		338.102	0.898337	1.5e-12	6.13e-10
ENSRNOG00000019108	RecQ mediated genome instability 1 [Source:RGD Symbol;Acc:1310671]	Rmi1	787.808	-0.531139	1.65e-12	6.59e-10
ENSRNOG00000033560	polymerase (RNA) III (DNA directed) polypeptide C [Source:RGD Symbol;Acc:1311545]	Polr3c	395.357	0.471116	1.78e-12	6.91e-10
ENSRNOG00000004049	BAI1-associated protein 2 [Source:RGD Symbol;Acc:619814]	Baiap2	1184.06	0.457422	1.92e-12	7.29e-10
ENSRNOG00000014789	NA	Ddn	9732.5	0.446983	2.27e-12	8.41e-10
ENSRNOG00000022455	ceramide-1-phosphate transfer protein [Source:RGD Symbol;Acc:1359656]	Gltpd1	509.717	0.433627	3.07e-12	1.11e-09
ENSRNOG00000018627	pleckstrin homology domain containing, family B (evectins) member 1 [Source:RGD Symbol;Acc:621614]	Plekhb1	12327.2	-0.518711	5.89e-12	2.08e-09
ENSRNOG00000033579	glycosyltransferase 8 domain containing 2 [Source:RGD Symbol;Acc:1560432]	Glt8d2	30.2813	1.18194	8.03e-12	2.77e-09
ENSRNOG00000005153	hypothetical protein LOC690422 [Source:RGD Symbol;Acc:1596085]	LOC690422	122.154	0.74816	1.36e-11	4.6e-09
ENSRNOG00000020144	similar to cDNA sequence BC017158 [Source:RGD Symbol;Acc:1310127]	RGD1310127	999.876	-0.603805	1.51e-11	4.99e-09
ENSRNOG00000000168	glycine amidinotransferase (L-arginine:glycine amidinotransferase) [Source:RGD Symbol;Acc:71090]	Gatm	4651.47	-0.312391	2.08e-11	6.46e-09
ENSRNOG00000002652	RAP1 GTPase activating protein 2 [Source:RGD Symbol;Acc:1304590]	Rap1gap2	1725.54	0.373054	2.01e-11	6.46e-09
ENSRNOG00000019456	lysyl-tRNA synthetase [Source:RGD Symbol;Acc:1359653]	Kars	1378.05	0.388956	2.04e-11	6.46e-09
ENSRNOG00000007049	B-cell CLL/lymphoma 11A (zinc finger protein) [Source:RGD Symbol;Acc:1309923]	Bcl11a	464.508	0.456719	2.13e-11	6.5e-09
ENSRNOG00000026171	Bardet-Biedl syndrome 4 [Source:RGD Symbol;Acc:1309134]	Bbs4	1339.63	-0.449416	3.15e-11	9.41e-09
ENSRNOG00000018822	solute carrier family 5 (sodium/iodide cotransporter), member 5 [Source:RGD Symbol;Acc:69267]	Slc5a5	64.4067	-0.988984	3.96e-11	1.16e-08
ENSRNOG00000013934	suppression of tumorigenicity 5 [Source:RGD Symbol;Acc:1308995]	St5	1160.43	0.719727	6.36e-11	1.83e-08
ENSRNOG00000011211	peroxisomal biogenesis factor 5-like [Source:RGD Symbol;Acc:708407]	Pex5l	412.947	-0.734976	7.4e-11	2.09e-08
ENSRNOG00000009968	excision repair cross-complementation group 8 [Source:RGD Symbol;Acc:1311570]	Ercc8	537.312	0.481784	8.07e-11	2.24e-08
ENSRNOG00000011976	nudix (nucleoside diphosphate linked moiety X)-type motif 7 [Source:RGD Symbol;Acc:1306719]	Nudt7	146.2	-0.625966	1.31e-10	3.57e-08
ENSRNOG00000015353	protease, serine, 12 neurotrypsin (motopsin) [Source:RGD Symbol;Acc:69238]	Prss12	174.38	0.7159	1.7e-10	4.55e-08
ENSRNOG00000007457	serpin peptidase inhibitor, clade G (C1 inhibitor), member 1 [Source:RGD Symbol;Acc:735225]	Serping1	207.421	-0.6501	2.03e-10	5.35e-08
ENSRNOG00000047033	NA		12.0266	-1.28371	2.18e-10	5.65e-08
ENSRNOG00000014654	hypothetical protein LOC691807 [Source:RGD Symbol;Acc:1594660]		2131.78	-0.397839	2.31e-10	5.84e-08
ENSRNOG00000043436	mitochondrial calcium uptake 1 [Source:RGD Symbol;Acc:735033]	Micu1	2855.98	0.331486	2.33e-10	5.84e-08
ENSRNOG00000018526	discs, large homolog 4 (Drosophila) [Source:RGD Symbol;Acc:68424]	Dlg4	6788.06	0.331698	2.41e-10	5.93e-08
ENSRNOG00000042838	jun B proto-oncogene [Source:RGD Symbol;Acc:2944]	Junb	875.242	0.613341	2.51e-10	6.09e-08
ENSRNOG00000013902	purinergic receptor P2Y, G-protein coupled, 12 [Source:RGD Symbol;Acc:621681]	P2ry12	198.731	0.646757	2.84e-10	6.79e-08
ENSRNOG00000016512	sema domain, immunoglobulin domain (Ig), short basic domain, secreted, (semaphorin) 3B [Source:RGD Symbol;Acc:1310079]	Sema3b	289.064	-0.658798	3.6e-10	8.47e-08
ENSRNOG00000016479	pleckstrin homology domain containing, family G (with RhoGef domain) member 4 [Source:RGD Symbol;Acc:1310790]	Plekhg4	28.374	-1.20091	3.76e-10	8.71e-08
ENSRNOG00000002667	laminin, gamma 2 [Source:RGD Symbol;Acc:621053]	Lamc2	67.9003	0.765781	4e-10	9.14e-08
ENSRNOG00000006841	anoctamin 4 [Source:RGD Symbol;Acc:1310252]	Ano4	907.639	-0.350169	4.18e-10	9.42e-08
ENSRNOG00000008950	acireductone dioxygenase 1 [Source:RGD Symbol;Acc:727828]	Adi1	630.353	-0.355637	4.47e-10	9.93e-08
ENSRNOG00000010164	mitochondrial ribosomal protein S2 [Source:RGD Symbol;Acc:1309116]	Mrps2	965.061	0.315692	5.17e-10	1.13e-07
ENSRNOG00000014863	reversion-inducing-cysteine-rich protein with kazal motifs [Source:RGD Symbol;Acc:1308845]	Reck	474.91	-0.568097	5.52e-10	1.19e-07
ENSRNOG00000047493	solute carrier organic anion transporter family, member 1a4 [Source:RGD Symbol;Acc:621389]	Slco1a4	1729.66	-0.294857	5.6e-10	1.19e-07
ENSRNOG00000000129	similar to mKIAA1045 protein [Source:RGD Symbol;Acc:1559864]	RGD1559864	2440.89	0.309559	5.86e-10	1.23e-07
ENSRNOG00000030625	transferrin [Source:RGD Symbol;Acc:3845]	Tf	22002.5	-0.347352	6.68e-10	1.38e-07
ENSRNOG00000046254	adhesion G protein-coupled receptor E1 [Source:RGD Symbol;Acc:1359214]	Emr1	157.2	-0.655855	6.76e-10	1.38e-07
ENSRNOG00000009848	interleukin 18 [Source:RGD Symbol;Acc:2889]	Il18	118.891	-0.776751	7.03e-10	1.42e-07
ENSRNOG00000000599	laminin, alpha 4 [Source:RGD Symbol;Acc:1560062]	Lama4	259.681	-0.623617	7.23e-10	1.44e-07
ENSRNOG00000029912	septin 5 [Source:RGD Symbol;Acc:621763]	Sept5	5415.51	0.441215	7.93e-10	1.56e-07
ENSRNOG00000012629	RAB23, member RAS oncogene family [Source:RGD Symbol;Acc:1306867]	Rab23	347.603	0.577969	8.13e-10	1.58e-07
ENSRNOG00000005299	kinesin family member 5A [Source:RGD Symbol;Acc:1303035]	Kif5a	21784.5	0.342663	8.68e-10	1.67e-07
ENSRNOG00000010524	crystallin, alpha B [Source:RGD Symbol;Acc:2414]	Cryab	2082.44	-0.642037	8.93e-10	1.69e-07
ENSRNOG00000006235	NEL-like 2 (chicken) [Source:RGD Symbol;Acc:620999]	Nell2	6900.93	0.379951	9.08e-10	1.7e-07
ENSRNOG00000019955	oxoglutarate dehydrogenase-like [Source:RGD Symbol;Acc:1310916]	Ogdhl	1228.62	0.333049	9.39e-10	1.74e-07
ENSRNOG00000015695	sulfotransferase family 5A, member 1 [Source:RGD Symbol;Acc:1310002]	Sult5a1	73.9573	-0.893715	1.05e-09	1.92e-07
ENSRNOG00000008822	FK506 binding protein 1a [Source:RGD Symbol;Acc:2617]	Fkbp1a	9653.74	0.249932	1.42e-09	2.57e-07
ENSRNOG00000016023	KN motif and ankyrin repeat domains 1 [Source:RGD Symbol;Acc:1307714]	Kank1	812.758	-0.571299	1.5e-09	2.69e-07
ENSRNOG00000018906	GH3 domain containing [Source:RGD Symbol;Acc:1308881]	Ghdc	171.167	0.798865	1.9e-09	3.36e-07
ENSRNOG00000007284	solute carrier family 2 (facilitated glucose transporter), member 1 [Source:RGD Symbol;Acc:3704]	Slc2a1	2391.08	-0.379009	2.12e-09	3.71e-07
ENSRNOG00000037801	rCG21419-like [Source:RGD Symbol;Acc:2322512]	Adam1b	103.804	0.809849	2.95e-09	5.09e-07
ENSRNOG00000009388	serine palmitoyltransferase, small subunit B [Source:RGD Symbol;Acc:2324614]	Sptssb	398.038	-0.56151	3.07e-09	5.24e-07
ENSRNOG00000019656	biotinidase [Source:RGD Symbol;Acc:1305316]	Btd	257.654	-0.536438	3.1e-09	5.24e-07
ENSRNOG00000011782	glutamic-oxaloacetic transaminase 2, mitochondrial [Source:RGD Symbol;Acc:2722]	Got2	5800.34	0.262948	3.24e-09	5.41e-07
ENSRNOG00000000233	glutamate receptor, metabotropic 6 [Source:RGD Symbol;Acc:2747]	Grm6	24.6279	1.13557	3.28e-09	5.42e-07
ENSRNOG00000020702	cytochrome b561 family, member A3 [Source:RGD Symbol;Acc:1304670]	Cybasc3	208.16	-0.674052	4.13e-09	6.75e-07
ENSRNOG00000005347	four jointed box 1 (Drosophila) [Source:RGD Symbol;Acc:1306113]	Fjx1	257.399	0.690745	4.24e-09	6.8e-07
ENSRNOG00000039086	coiled-coil domain containing 153 [Source:RGD Symbol;Acc:1305351]	Ccdc153	105.074	-0.793594	4.23e-09	6.8e-07
ENSRNOG00000010196	galactosidase, beta 1 [Source:RGD Symbol;Acc:1597145]	Glb1	254.33	-0.510865	4.37e-09	6.93e-07
ENSRNOG00000019555	ArfGAP with RhoGAP domain, ankyrin repeat and PH domain 1 [Source:RGD Symbol;Acc:1310385]	Arap1	904.37	-0.391089	4.73e-09	7.27e-07
ENSRNOG00000020480	fatty acid desaturase 1 [Source:RGD Symbol;Acc:621678]	Fads1	2379.19	0.299185	4.71e-09	7.27e-07
ENSRNOG00000048976	similar to spermatogenesis associated glutamate (E)-rich protein 4d [Source:RGD Symbol;Acc:1588462]		9.96163	-1.17823	4.64e-09	7.27e-07
ENSRNOG00000006305	solute carrier family 38, member 2 [Source:RGD Symbol;Acc:69420]	Slc38a2	3842.46	-0.356776	4.89e-09	7.45e-07
ENSRNOG00000008356	myosin VC [Source:RGD Symbol;Acc:1309994]	Myo5c	104.638	-1.02796	4.95e-09	7.47e-07
ENSRNOG00000019519	idnK, gluconokinase homolog (E. coli) [Source:RGD Symbol;Acc:1564546]	MGC125086	155.805	-0.691852	5e-09	7.47e-07
ENSRNOG00000038948	stabilin 2 [Source:RGD Symbol;Acc:628822]	Stab2	23.4758	-1.14439	5.07e-09	7.5e-07
ENSRNOG00000050624	LysM, putative peptidoglycan-binding, domain containing 4 [Source:RGD Symbol;Acc:1592887]	Lysmd4	203.438	-0.620746	5.39e-09	7.89e-07
ENSRNOG00000006060	matrilin 2 [Source:RGD Symbol;Acc:1305353]	Matn2	338.226	0.452962	5.89e-09	8.55e-07
ENSRNOG00000010438	carnitine palmitoyltransferase 1b, muscle [Source:RGD Symbol;Acc:2397]	Cpt1b	216.543	-0.460346	6.63e-09	9.45e-07
ENSRNOG00000027456	CDC42 binding protein kinase gamma (DMPK-like) [Source:RGD Symbol;Acc:1307260]	Cdc42bpg	233.512	-0.467467	6.58e-09	9.45e-07
ENSRNOG00000039107	membrane frizzled-related protein [Source:RGD Symbol;Acc:1307477]	Mfrp	271.174	-0.690448	7.31e-09	1.03e-06
ENSRNOG00000015448	family with sequence similarity 69, member C [Source:RGD Symbol;Acc:1559694]	Fam69c	86.8444	0.650015	7.83e-09	1.1e-06
ENSRNOG00000010440	guanine nucleotide binding protein, alpha stimulating, olfactory type [Source:RGD Symbol;Acc:2715]	Gnal	690.796	0.451249	9.21e-09	1.27e-06
ENSRNOG00000012414	Rho-related BTB domain containing 3 [Source:RGD Symbol;Acc:1311683]	Rhobtb3	284.747	-0.654446	9.16e-09	1.27e-06
ENSRNOG00000020407	ataxia, cerebellar, Cayman type [Source:RGD Symbol;Acc:1309312]	Atcay	2076.54	0.318668	9.62e-09	1.3e-06
ENSRNOG00000027012	ubiquitin specific peptidase 54 [Source:RGD Symbol;Acc:1303206]	Usp54	3958.88	-0.381293	9.51e-09	1.3e-06
ENSRNOG00000008989	crystallin, lambda 1 [Source:RGD Symbol;Acc:631427]	Cryl1	325.122	0.542906	9.96e-09	1.33e-06
ENSRNOG00000011502	collagen, type IX, alpha 2 [Source:RGD Symbol;Acc:1307029]	Col9a2	699.142	-0.467046	1.08e-08	1.43e-06
ENSRNOG00000010447	tropomodulin 2 [Source:RGD Symbol;Acc:61948]	Tmod2	440.415	-0.548616	1.11e-08	1.47e-06
ENSRNOG00000014688	NA	Prkcg	4547.38	0.280989	1.15e-08	1.5e-06
ENSRNOG00000013521	dihydrofolate reductase [Source:RGD Symbol;Acc:2500]	Dhfr	121.817	0.662398	1.34e-08	1.73e-06
ENSRNOG00000033791	adenomatosis polyposis coli 2 [Source:RGD Symbol;Acc:1308256]	Apc2	1811.26	0.268772	1.39e-08	1.79e-06
ENSRNOG00000022910	endomucin [Source:RGD Symbol;Acc:1303218]	Emcn	289.334	-0.678565	1.46e-08	1.87e-06
ENSRNOG00000018044	phytanoyl-CoA 2-hydroxylase [Source:RGD Symbol;Acc:620317]	Phyh	1636.11	0.279767	1.49e-08	1.88e-06
ENSRNOG00000016541	ectodermal-neural cortex 1 [Source:RGD Symbol;Acc:1303152]	Enc1	6460.64	0.391691	1.6e-08	2e-06
ENSRNOG00000013773	SECIS binding protein 2 [Source:RGD Symbol;Acc:620991]	Secisbp2	418.623	-0.343953	1.66e-08	2.06e-06
ENSRNOG00000001304	breakpoint cluster region [Source:RGD Symbol;Acc:1307993]	Bcr	314.259	0.496872	1.71e-08	2.1e-06
ENSRNOG00000004610	lumican [Source:RGD Symbol;Acc:620984]	Lum	80.925	-0.728727	1.86e-08	2.27e-06
ENSRNOG00000003714	CDC-like kinase 4 [Source:RGD Symbol;Acc:1310274]	Clk4	1141.84	-0.399235	2.06e-08	2.5e-06
ENSRNOG00000010743	ferredoxin-fold anticodon binding domain containing 1 [Source:RGD Symbol;Acc:1562252]	Fdxacb1	86.6016	-0.783107	2.14e-08	2.55e-06
ENSRNOG00000014642	MORN repeat containing 1 [Source:RGD Symbol;Acc:1359433]	Morn1	155.588	-0.650065	2.12e-08	2.55e-06
ENSRNOG00000018205	tubulin tyrosine ligase [Source:RGD Symbol;Acc:621113]	Ttl	123.455	0.679133	2.2e-08	2.59e-06
ENSRNOG00000020644	neuron specific gene family member 2 [Source:RGD Symbol;Acc:1563944]	Nsg2	15534.7	0.190211	2.19e-08	2.59e-06
ENSRNOG00000037793	cyclin-dependent kinase 5, regulatory subunit 2 (p39) [Source:RGD Symbol;Acc:1562530]	Cdk5r2	1316.03	0.430099	2.37e-08	2.77e-06
ENSRNOG00000049994	interferon-induced protein 44-like [Source:RGD Symbol;Acc:1595861]	Lfi44l	16.5368	-1.10266	2.44e-08	2.82e-06
ENSRNOG00000050983	hippocalcin-like 4 [Source:RGD Symbol;Acc:708491]	Hpcal4	7707.43	0.365477	2.45e-08	2.82e-06
ENSRNOG00000009629	carbonic anhydrase 2 [Source:RGD Symbol;Acc:2240]	Ca2	8627.84	-0.243045	2.5e-08	2.85e-06
ENSRNOG00000008498	NA	Gabarapl1	12434.8	0.251291	2.59e-08	2.94e-06
ENSRNOG00000005049	T-box, brain, 1 [Source:RGD Symbol;Acc:1591773]	Tbr1	60.2608	0.92126	2.69e-08	3.03e-06
ENSRNOG00000011967	nephronophthisis 4 [Source:RGD Symbol;Acc:1560172]	Nphp4	436.238	-0.597942	2.74e-08	3.07e-06
ENSRNOG00000013742	like-glycosyltransferase [Source:RGD Symbol;Acc:1308895]	Large	1731.45	0.4474	3.23e-08	3.56e-06
ENSRNOG00000036674	Cd7 molecule [Source:RGD Symbol;Acc:1310015]	Cd7	12.4726	-1.06127	3.22e-08	3.56e-06
ENSRNOG00000030142	NA	Hist1h4b	246.861	-0.559478	3.32e-08	3.63e-06
ENSRNOG00000004482	coiled-coil domain containing 88C [Source:RGD Symbol;Acc:1307429]	Ccdc88c	297.669	-0.519253	3.42e-08	3.72e-06
ENSRNOG00000050057	ATP-binding cassette, subfamily A (ABC1), member 3 [Source:RGD Symbol;Acc:1307174]	ABCA3	30.6793	0.935584	3.58e-08	3.86e-06
ENSRNOG00000022796	fibroblast growth factor binding protein 3 [Source:RGD Symbol;Acc:1560326]	Fgfbp3	360.89	-0.400885	3.71e-08	3.98e-06
ENSRNOG00000022921	dishevelled-binding antagonist of beta-catenin 2 [Source:RGD Symbol;Acc:1310742]	Dact2	693.423	0.352376	3.89e-08	4.14e-06
ENSRNOG00000023258	nuclear factor of kappa light polypeptide gene enhancer in B-cells 1 [Source:RGD Symbol;Acc:70498]	Nfkb1	523.01	-0.390901	4.05e-08	4.28e-06
ENSRNOG00000021118	nodal modulator 1 [Source:RGD Symbol;Acc:1305240]	Nomo1	1734.77	0.265001	4.45e-08	4.67e-06
ENSRNOG00000001866	NA	Pi4ka	2435.42	0.210744	4.87e-08	5.08e-06
ENSRNOG00000031081	signal transducer and activator of transcription 2 [Source:RGD Symbol;Acc:1311649]	Stat2	686.154	-0.339186	5.2e-08	5.39e-06
ENSRNOG00000021216	peroxisomal biogenesis factor 11 beta [Source:RGD Symbol;Acc:1310353]	Pex11b	656.552	0.436236	5.31e-08	5.46e-06
ENSRNOG00000009628	NA	Pfkm	9450.04	0.229724	5.47e-08	5.59e-06
ENSRNOG00000023085	premelanosome protein [Source:RGD Symbol;Acc:1307513]	Pmel	151.571	-0.564233	5.53e-08	5.61e-06
ENSRNOG00000021201	thioredoxin interacting protein [Source:RGD Symbol;Acc:620886]	Txnip	1316.07	-0.445396	5.9e-08	5.95e-06
ENSRNOG00000046891	hexokinase 1 [Source:RGD Symbol;Acc:2796]	Hk1	4519.78	0.279254	6.08e-08	6.1e-06
ENSRNOG00000001235	guanine nucleotide binding protein (G protein) alpha 12 [Source:RGD Symbol;Acc:71018]	Gna12	7014.13	-0.380413	6.24e-08	6.17e-06
ENSRNOG00000001598	ubiquitin specific peptidase 16 [Source:RGD Symbol;Acc:1307192]	Usp16	643.448	-0.410416	6.19e-08	6.17e-06
ENSRNOG00000016225	FYVE, RhoGEF and PH domain containing 3 [Source:RGD Symbol;Acc:1311725]	Fgd3	102.72	0.840621	6.66e-08	6.55e-06
ENSRNOG00000007988	translocase of inner mitochondrial membrane 22 homolog (yeast) [Source:RGD Symbol;Acc:68406]	Timm22	473.371	0.326188	6.85e-08	6.69e-06
ENSRNOG00000003782	acyl-CoA thioesterase 9 [Source:RGD Symbol;Acc:1359188]	Acot9	849.819	0.319349	6.98e-08	6.77e-06
ENSRNOG00000001816	replication factor C (activator 1) 4 [Source:RGD Symbol;Acc:1310142]	Rfc4	321.998	-0.456789	7.38e-08	7.09e-06
ENSRNOG00000017932	ST3 beta-galactoside alpha-2,3-sialyltransferase 2 [Source:RGD Symbol;Acc:68413]	St3gal2	1798.23	0.218356	7.39e-08	7.09e-06
ENSRNOG00000019960	INO80 complex subunit E [Source:RGD Symbol;Acc:1359572]	Ino80e	1720.87	-0.563917	7.65e-08	7.26e-06
ENSRNOG00000025768	CDC-like kinase 1 [Source:RGD Symbol;Acc:1311469]	Clk1	4522.38	-0.447078	7.67e-08	7.26e-06
ENSRNOG00000011501	ATPase, Na+/K+ transporting, beta 3 polypeptide [Source:RGD Symbol;Acc:2172]	Atp1b3	3858.7	-0.258913	8.11e-08	7.63e-06
ENSRNOG00000019138	C-type lectin domain family 11, member A [Source:RGD Symbol;Acc:3627]	Clec11a	183.638	0.491247	8.24e-08	7.72e-06
ENSRNOG00000010048	dynactin 1 [Source:RGD Symbol;Acc:62038]	Dctn1	5644.78	0.271196	8.79e-08	8.18e-06
ENSRNOG00000009821	SLIT and NTRK-like family, member 3 [Source:RGD Symbol;Acc:1310506]	Slitrk3	177.331	0.694353	9.47e-08	8.76e-06
ENSRNOG00000009740	solute carrier organic anion transporter family, member 1c1 [Source:RGD Symbol;Acc:628660]	Slco1c1	1906.49	-0.244633	1.08e-07	9.9e-06
ENSRNOG00000008798	pipecolic acid oxidase [Source:RGD Symbol;Acc:1311347]	Pipox	35.1088	-0.896926	1.16e-07	1.06e-05
ENSRNOG00000014274	tRNA isopentenyltransferase 1 [Source:RGD Symbol;Acc:1304781]	Trit1	674.147	-0.392953	1.2e-07	1.09e-05
ENSRNOG00000002369	regulator of G-protein signaling 8 [Source:RGD Symbol;Acc:3571]	Rgs8	648.823	0.494149	1.24e-07	1.12e-05
ENSRNOG00000007632	MSS51 mitochondrial translational activator [Source:RGD Symbol;Acc:1309408]	Mss51	138.491	-0.571291	1.27e-07	1.13e-05
ENSRNOG00000017794	NA	Fuk	422.44	-0.466136	1.27e-07	1.13e-05
ENSRNOG00000012843	asparaginase [Source:RGD Symbol;Acc:708388]	Aspg	26.3296	0.990891	1.38e-07	1.22e-05
ENSRNOG00000029528	cystathionine beta synthase [Source:RGD Symbol;Acc:2287]	Cbs	755.815	0.386942	1.37e-07	1.22e-05
ENSRNOG00000010529	thrombospondin 2 [Source:RGD Symbol;Acc:1310979]	Thbs2	79.5268	-0.706795	1.48e-07	1.3e-05
ENSRNOG00000043171	haloacid dehalogenase-like hydrolase domain containing 2 [Source:RGD Symbol;Acc:1308579]	Hdhd2	642.682	0.385546	1.56e-07	1.36e-05
ENSRNOG00000017745	component of oligomeric golgi complex 4 [Source:RGD Symbol;Acc:1310549]	Cog4	1015.48	0.288739	1.58e-07	1.37e-05
ENSRNOG00000019564	NA	Sptbn2	8709.35	0.335547	1.6e-07	1.38e-05
ENSRNOG00000005438	proprotein convertase subtilisin/kexin type 2 [Source:RGD Symbol;Acc:3273]	Pcsk2	1241.77	0.355439	1.64e-07	1.41e-05
ENSRNOG00000008534	dual specificity phosphatase 15 [Source:RGD Symbol;Acc:1305990]	Dusp15	1041.42	-0.285642	1.66e-07	1.41e-05
ENSRNOG00000016366	collectin sub-family member 12 [Source:RGD Symbol;Acc:735039]	Colec12	204.824	-0.464836	1.65e-07	1.41e-05
ENSRNOG00000008428	dopamine receptor D2 [Source:RGD Symbol;Acc:2520]	Drd2	369.694	0.41448	1.78e-07	1.51e-05
ENSRNOG00000008157	synapsin II [Source:RGD Symbol;Acc:3798]	Syn2	1859.98	0.360103	1.91e-07	1.59e-05
ENSRNOG00000012477	eukaryotic translation elongation factor 1 alpha 2 [Source:RGD Symbol;Acc:3781]	Eef1a2	7972.05	0.473479	1.9e-07	1.59e-05
ENSRNOG00000007743	microsomal glutathione S-transferase 1 [Source:RGD Symbol;Acc:70927]	Mgst1	437.544	0.519806	1.99e-07	1.66e-05
ENSRNOG00000002844	ubiquitin specific peptidase 27, X-linked [Source:RGD Symbol;Acc:1564628]	Usp27x	146.534	0.533716	2.25e-07	1.86e-05
ENSRNOG00000019206	nuclear protein, transcriptional regulator, 1 [Source:RGD Symbol;Acc:69363]	Nupr1	246.454	-0.656169	2.5e-07	2.06e-05
ENSRNOG00000009988	NA	Ap2b1	5039.27	0.254611	2.62e-07	2.13e-05
ENSRNOG00000010042	WD repeat and FYVE domain containing 2 [Source:RGD Symbol;Acc:1307337]	Wdfy2	866.732	-0.355719	2.62e-07	2.13e-05
ENSRNOG00000017987	upper zone of growth plate and cartilage matrix associated [Source:RGD Symbol;Acc:1308977]	Ucma	51.5101	0.862475	2.66e-07	2.15e-05
ENSRNOG00000017382	sorting nexin 33 [Source:RGD Symbol;Acc:1307898]	Snx33	373.041	0.3254	2.71e-07	2.17e-05
ENSRNOG00000049583	Protein LOC498507 [Source:UniProtKB/TrEMBL;Acc:M0R926]		18.1904	1.01729	2.71e-07	2.17e-05
ENSRNOG00000033741	ankyrin repeat domain 34A [Source:RGD Symbol;Acc:1308412]	Ankrd34a	851.533	0.28908	2.84e-07	2.26e-05
ENSRNOG00000006591	family with sequence similarity 163, member B [Source:RGD Symbol;Acc:1597714]	Fam163b	304.184	0.565016	2.92e-07	2.31e-05
ENSRNOG00000007925	p21 protein (Cdc42/Rac)-activated kinase 6 [Source:RGD Symbol;Acc:1306213]	Pak6	268.731	0.572785	2.99e-07	2.36e-05
ENSRNOG00000014936	interferon induced transmembrane protein 2 [Source:RGD Symbol;Acc:69332]	Ifitm2	205.792	-0.568226	3.1e-07	2.42e-05
ENSRNOG00000037695	sphingosine-1-phosphate phosphatase 2 [Source:RGD Symbol;Acc:1565739]	Sgpp2	37.4691	0.810287	3.08e-07	2.42e-05
ENSRNOG00000025589	junctophilin 4 [Source:RGD Symbol;Acc:1303170]	Jph4	1092.07	0.393105	3.17e-07	2.46e-05
ENSRNOG00000008410	centrosomal protein 63 [Source:RGD Symbol;Acc:1561183]	Cep63	361.563	-0.381507	3.38e-07	2.61e-05
ENSRNOG00000002032	interferon gamma receptor 2 [Source:RGD Symbol;Acc:1307532]	Ifngr2	544.955	0.324243	3.41e-07	2.62e-05
ENSRNOG00000018735	Cd74 molecule, major histocompatibility complex, class II invariant chain [Source:RGD Symbol;Acc:2313]	Cd74	315.209	-0.725697	3.47e-07	2.66e-05
ENSRNOG00000017939	chimerin 1 [Source:RGD Symbol;Acc:620139]	Chn1	16899.7	0.246786	3.52e-07	2.68e-05
ENSRNOG00000012164	lipid phosphate phosphatase-related protein type 2 [Source:RGD Symbol;Acc:1597171]	Lppr2	603.633	0.43094	3.65e-07	2.76e-05
ENSRNOG00000011946	pleiotrophin [Source:RGD Symbol;Acc:3444]	Ptn	11209.3	-0.248766	3.78e-07	2.85e-05
ENSRNOG00000050951	NA	Rnf135	65.7731	-0.728215	3.83e-07	2.87e-05
ENSRNOG00000016221	sodium channel, voltage-gated, type II, beta subunit [Source:RGD Symbol;Acc:3633]	Scn2b	123.313	0.673619	3.95e-07	2.95e-05
ENSRNOG00000016483	myosin XVI [Source:RGD Symbol;Acc:621561]	Myo16	285.086	0.403989	4.47e-07	3.26e-05
ENSRNOG00000016791	choline kinase alpha [Source:RGD Symbol;Acc:61944]	Chka	1319.47	-0.320107	4.46e-07	3.26e-05
ENSRNOG00000019328	phosphoglycerate dehydrogenase [Source:RGD Symbol;Acc:61987]	Phgdh	1874.95	-0.428669	4.43e-07	3.26e-05
ENSRNOG00000026110	sex comb on midleg-like 4 (Drosophila) [Source:RGD Symbol;Acc:1310898]	Scml4	76.6411	-0.672482	4.39e-07	3.26e-05
ENSRNOG00000043391	NA	Pecam1	423.326	-0.459881	4.43e-07	3.26e-05
ENSRNOG00000009722	chromodomain helicase DNA binding protein 3 [Source:RGD Symbol;Acc:1311923]	Chd3	2913.28	0.372439	4.86e-07	3.51e-05
ENSRNOG00000046163	RIKEN cDNA 1700007B14 gene [Source:MGI Symbol;Acc:MGI:1919081]		13.6252	-0.992865	4.83e-07	3.51e-05
ENSRNOG00000004998	janus kinase and microtubule interacting protein 1 [Source:RGD Symbol;Acc:1562401]	Jakmip1	1586.42	0.254086	4.94e-07	3.55e-05
ENSRNOG00000015746	potassium channel, voltage gated modifier subfamily G, member 4 [Source:RGD Symbol;Acc:1308553]	Kcng4	631.1	0.359426	4.97e-07	3.56e-05
ENSRNOG00000020295	pleckstrin homology domain containing, family N member 1 [Source:RGD Symbol;Acc:1311019]	Plekhn1	332.104	-0.483084	5.32e-07	3.79e-05
ENSRNOG00000014302	discs, large (Drosophila) homolog-associated protein 3 [Source:RGD Symbol;Acc:708349]	Dlgap3	1260.43	0.476225	5.68e-07	4.01e-05
ENSRNOG00000019902	folate receptor 1 (adult) [Source:RGD Symbol;Acc:71032]	Folr1	84.1661	-0.706997	5.67e-07	4.01e-05
ENSRNOG00000015179	TNFRSF1A-associated via death domain [Source:RGD Symbol;Acc:621313]	Tradd	157.82	-0.466285	6e-07	4.22e-05
ENSRNOG00000016380	NA	Necab3	768.265	0.357029	6.08e-07	4.25e-05
ENSRNOG00000013078	zinc finger, CCHC domain containing 7 [Source:RGD Symbol;Acc:1310467]	Zcchc7	907.533	-0.439251	6.22e-07	4.31e-05
ENSRNOG00000031296			16.2649	-0.996917	6.21e-07	4.31e-05
ENSRNOG00000017974			330.707	0.584222	6.45e-07	4.46e-05
ENSRNOG00000047097	NA	Iqsec1	839.854	0.410426	6.62e-07	4.55e-05
ENSRNOG00000000805	gap junction protein, alpha 1 [Source:RGD Symbol;Acc:2690]	Gja1	5674	0.232677	6.75e-07	4.62e-05
ENSRNOG00000003988	DnaJ (Hsp40) homolog, subfamily C, member 27 [Source:RGD Symbol;Acc:1564414]	Dnajc27	2220.72	0.223254	6.78e-07	4.62e-05
ENSRNOG00000030294	echinoderm microtubule associated protein like 4 [Source:RGD Symbol;Acc:1304690]	Eml4	991.049	-0.357398	7.44e-07	5.05e-05
ENSRNOG00000012307	myosin binding protein C, cardiac [Source:RGD Symbol;Acc:1305950]	Mybpc3	15.1009	-0.965644	7.65e-07	5.17e-05
ENSRNOG00000002636	4-aminobutyrate aminotransferase [Source:RGD Symbol;Acc:620948]	Abat	625.598	0.405468	7.78e-07	5.23e-05
ENSRNOG00000018228	component of oligomeric golgi complex 2 [Source:RGD Symbol;Acc:1589822]	Cog2	762.198	-0.501908	8.18e-07	5.48e-05
ENSRNOG00000047739	neuropeptide FF-amide peptide precursor [Source:RGD Symbol;Acc:62033]	Npff	72.4792	-0.704314	8.24e-07	5.49e-05
ENSRNOG00000004226	interleukin-1 receptor-associated kinase 3 [Source:RGD Symbol;Acc:1308846]	Irak3	102.061	-0.523969	8.78e-07	5.83e-05
ENSRNOG00000005129	deltex 3, E3 ubiquitin ligase [Source:RGD Symbol;Acc:1566181]	Dtx3	1546.94	0.253361	8.81e-07	5.83e-05
ENSRNOG00000046889	diazepam binding inhibitor (GABA receptor modulator, acyl-CoA binding protein) [Source:RGD Symbol;Acc:2490]	Dbi	4470.43	-0.278269	9.23e-07	6.07e-05
ENSRNOG00000016794	phytanoyl-CoA dioxygenase domain containing 1 [Source:RGD Symbol;Acc:1310377]	Phyhd1	460.338	-0.414203	9.41e-07	6.17e-05
ENSRNOG00000013023	glioma tumor suppressor candidate region gene 2 [Source:RGD Symbol;Acc:1303085]	Gltscr2	2603.41	-0.450832	9.74e-07	6.36e-05
ENSRNOG00000018590	developmentally regulated GTP binding protein 1 [Source:RGD Symbol;Acc:1304993]	Drg1	849.164	0.32308	9.85e-07	6.4e-05
ENSRNOG00000002818	elongation factor Tu GTP binding domain containing 2 [Source:RGD Symbol;Acc:1560116]	Eftud2	1540.38	0.203333	1.02e-06	6.58e-05
ENSRNOG00000018204	NA	Slc28a2	152.99	-0.597555	1.13e-06	7.29e-05
ENSRNOG00000014973	tektin 1 [Source:RGD Symbol;Acc:619913]	Tekt1	168.043	-0.515533	1.14e-06	7.31e-05
ENSRNOG00000018951	collagen, type IV, alpha 5 [Source:RGD Symbol;Acc:1565499]	Col4a5	64.9272	-0.727281	1.2e-06	7.67e-05
ENSRNOG00000010802	ubiquitin protein ligase E3D [Source:RGD Symbol;Acc:1306773]	Ube2cbp	66.217	0.803634	1.22e-06	7.79e-05
ENSRNOG00000026963	heat shock protein 90, beta, member 1 [Source:RGD Symbol;Acc:1310482]	Hsp90b1	8027.98	-0.229956	1.23e-06	7.79e-05
ENSRNOG00000009088	thioredoxin reductase 1 [Source:RGD Symbol;Acc:61959]	Txnrd1	956.008	0.256148	1.25e-06	7.92e-05
ENSRNOG00000048847	WD repeat domain 17 [Source:RGD Symbol;Acc:1590843]	Wdr17	323.448	0.403086	1.3e-06	8.15e-05
ENSRNOG00000002935	ankyrin repeat domain 40 [Source:RGD Symbol;Acc:1594678]	Ankrd40	4878.13	-0.228892	1.32e-06	8.24e-05
ENSRNOG00000020623	aldehyde dehydrogenase 16 family, member A1 [Source:RGD Symbol;Acc:1566295]	Aldh16a1	523.073	0.416296	1.32e-06	8.24e-05
ENSRNOG00000010176	mitogen activated protein kinase kinase 1 [Source:RGD Symbol;Acc:70495]	Map2k1	1878.01	0.426868	1.35e-06	8.37e-05
ENSRNOG00000026638	NA	Scamp5	329.367	0.583412	1.37e-06	8.51e-05
ENSRNOG00000006989	vesicle-associated membrane protein 2 [Source:RGD Symbol;Acc:3949]	Vamp2	21123.3	0.169159	1.39e-06	8.57e-05
ENSRNOG00000019270	pyrimidinergic receptor P2Y, G-protein coupled, 6 [Source:RGD Symbol;Acc:620269]	P2ry6	57.8903	-0.734114	1.4e-06	8.6e-05
ENSRNOG00000022922	solute carrier family 25 (aspartate/glutamate carrier), member 12 [Source:RGD Symbol;Acc:1305181]	Slc25a12	886.768	0.365978	1.43e-06	8.77e-05
ENSRNOG00000021176	myotubularin related protein 11 [Source:RGD Symbol;Acc:1589965]	Mtmr11	273.094	-0.620479	1.48e-06	8.99e-05
ENSRNOG00000033217	endothelial cell adhesion molecule [Source:RGD Symbol;Acc:1303286]	Esam	459.988	-0.377968	1.48e-06	9.01e-05
ENSRNOG00000012486	primase, DNA, polypeptide 2 [Source:RGD Symbol;Acc:631433]	Prim2	145.573	-0.653521	1.52e-06	9.2e-05
ENSRNOG00000007261	GLI family zinc finger 2 [Source:RGD Symbol;Acc:1309270]	Gli2	68.8433	-0.632184	1.56e-06	9.4e-05
ENSRNOG00000007061	Rho guanine nucleotide exchange factor (GEF) 33 [Source:RGD Symbol;Acc:1560224]	RGD1560224	345.125	0.553803	1.68e-06	0.000100188
ENSRNOG00000012144	NA	Kcng1	121.786	0.536757	1.68e-06	0.000100188
ENSRNOG00000019914	family with sequence similarity 57, member B [Source:RGD Symbol;Acc:1308215]	Fam57b	847.95	0.380811	1.71e-06	0.000102057
ENSRNOG00000007351	gamma-glutamyl hydrolase (conjugase, folylpolygammaglutamyl hydrolase) [Source:RGD Symbol;Acc:2682]	Ggh	642.316	0.308434	1.76e-06	0.000104538
ENSRNOG00000020202	asparaginase like 1 [Source:RGD Symbol;Acc:708526]	Asrgl1	2813.46	0.211115	1.79e-06	0.000105747
ENSRNOG00000009700	dynein cytoplasmic 1 intermediate chain 1 [Source:RGD Symbol;Acc:2512]	Dync1i1	2630.3	0.239773	1.8e-06	0.000105915
ENSRNOG00000019027	hyaluronan binding protein 4 [Source:RGD Symbol;Acc:1306486]	Habp4	1138.65	0.388677	1.83e-06	0.00010723
ENSRNOG00000027405	centriolar coiled coil protein 110kDa [Source:RGD Symbol;Acc:1310509]	Ccp110	2232.53	-0.334133	1.84e-06	0.00010723
ENSRNOG00000031328	zinc finger protein 110 [Source:RGD Symbol;Acc:1306339]	Zfp110	774.329	-0.289512	1.84e-06	0.00010723
ENSRNOG00000020342	sterile alpha motif domain containing 11 [Source:RGD Symbol;Acc:1310271]	SAMD11	63.0077	-0.731514	1.97e-06	0.000114427
ENSRNOG00000004709	forkhead box N3 [Source:RGD Symbol;Acc:1305711]	Foxn3	235.031	-0.634822	1.98e-06	0.000114614
ENSRNOG00000010555	phytanoyl-CoA 2-hydroxylase interacting protein [Source:RGD Symbol;Acc:1305790]	Phyhip	7053.14	0.185783	2.07e-06	0.000118913
ENSRNOG00000032948	tyrosine kinase 2 [Source:RGD Symbol;Acc:2320469]	Tyk2	487.559	-0.391696	2.12e-06	0.000121779
ENSRNOG00000011550	potassium channel, voltage-gated shaker-related subfamily A regulatory beta subunit 2 [Source:RGD Symbol;Acc:61828]	Kcnab2	346.668	0.593701	2.14e-06	0.000122207
ENSRNOG00000026124	inhibitor of DNA binding 3 [Source:RGD Symbol;Acc:2860]	Id3	887.837	-0.327951	2.18e-06	0.000124142
ENSRNOG00000018153	RNA binding motif protein 5 [Source:RGD Symbol;Acc:1305059]	Rbm5	2766.43	-0.334351	2.21e-06	0.000125316
ENSRNOG00000000242	NA	Synrg	402.022	0.369282	2.25e-06	0.000127029
ENSRNOG00000011348	sorting nexin 14 [Source:RGD Symbol;Acc:1310921]	Snx14	627.716	0.542458	2.33e-06	0.000131175
ENSRNOG00000032828	mitogen-activated protein kinase 8 interacting protein 2 [Source:RGD Symbol;Acc:1309727]	Mapk8ip2	3911.8	0.261485	2.36e-06	0.000132133
ENSRNOG00000007393	N-myc downstream regulated 1 [Source:RGD Symbol;Acc:1307303]	Ndrg1	4174.87	-0.342523	2.41e-06	0.000134799
ENSRNOG00000017913	autophagy related 16-like 1 (S. cerevisiae) [Source:RGD Symbol;Acc:1310631]	Atg16l1	1310.31	-0.259453	2.45e-06	0.000136566
ENSRNOG00000004052	NA	Ppp1r9b	8171.42	0.27974	2.49e-06	0.000138205
ENSRNOG00000047348	NA	Fam155a	85.1109	0.690152	2.5e-06	0.000138366
ENSRNOG00000009963	CTP synthase 1 [Source:RGD Symbol;Acc:1311060]	Ctps	1604.86	0.248864	2.54e-06	0.000140157
ENSRNOG00000000598	tubulin, epsilon 1 [Source:RGD Symbol;Acc:1306048]	Tube1	143.08	-0.476423	2.59e-06	0.000141247
ENSRNOG00000012134	sodium channel, voltage-gated, type IV, alpha subunit [Source:RGD Symbol;Acc:3636]	Scn4a	20.5446	0.909283	2.58e-06	0.000141247
ENSRNOG00000027935	leucine rich repeat containing 34 [Source:RGD Symbol;Acc:1565052]	Lrrc34	67.6995	-0.632742	2.58e-06	0.000141247
ENSRNOG00000007607	nuclear receptor subfamily 4, group A, member 1 [Source:RGD Symbol;Acc:620029]	Nr4a1	706.436	0.517512	2.66e-06	0.000144523
ENSRNOG00000046497	BRCA1 associated protein [Source:RGD Symbol;Acc:1586551]	Brap	120.176	0.519898	2.72e-06	0.000147248
ENSRNOG00000024563	glucosidase, alpha; neutral C [Source:RGD Symbol;Acc:2660]	Ganc	157.566	-0.537822	2.8e-06	0.000151085
ENSRNOG00000025504	ankyrin repeat domain 46 [Source:RGD Symbol;Acc:1309382]	Ankrd46	2149.22	0.344844	2.83e-06	0.000151972
ENSRNOG00000010989	importin 5 [Source:RGD Symbol;Acc:1308715]	Ipo5	2062.09	0.241396	2.86e-06	0.000152705
ENSRNOG00000014041	centrosomal protein 78 [Source:RGD Symbol;Acc:620464]	Cep78	208.447	-0.375817	2.86e-06	0.000152705
ENSRNOG00000011156	calsyntenin 3 [Source:RGD Symbol;Acc:621153]	Clstn3	2722.49	0.396553	2.93e-06	0.000155032
ENSRNOG00000021316	transmembrane protein 98 [Source:RGD Symbol;Acc:1359736]	Tmem98	472.427	-0.329041	2.93e-06	0.000155032
ENSRNOG00000027839	protein tyrosine kinase 2 beta [Source:RGD Symbol;Acc:628758]	Ptk2b	4612.07	0.225977	2.93e-06	0.000155032
ENSRNOG00000000824	dermatan sulfate epimerase [Source:RGD Symbol;Acc:1305079]	Dse	121.091	-0.447267	2.98e-06	0.000156442
ENSRNOG00000015691	family with sequence similarity 212, member B [Source:RGD Symbol;Acc:1306526]	Fam212b	1845.32	0.21414	2.98e-06	0.000156442
ENSRNOG00000046408	NA		466.058	0.451966	3.1e-06	0.000162406
ENSRNOG00000003977	dual specificity phosphatase 1 [Source:RGD Symbol;Acc:620897]	Dusp1	946.533	0.452156	3.18e-06	0.000165807
ENSRNOG00000016361	phospholipase C, delta 4 [Source:RGD Symbol;Acc:621025]	Plcd4	464.877	-0.333108	3.2e-06	0.000165807
ENSRNOG00000021424	Cd300 molecule-like family member F [Source:RGD Symbol;Acc:1309733]	Cd300lf	81.3144	-0.70943	3.2e-06	0.000165807
ENSRNOG00000004005	NA	Camk2b	12342.6	0.182165	3.24e-06	0.000167027
ENSRNOG00000042140	eomesodermin [Source:RGD Symbol;Acc:1359706]	Eomes	27.9073	-0.923549	3.25e-06	0.000167027
ENSRNOG00000021802	ISG15 ubiquitin-like modifier [Source:RGD Symbol;Acc:1310312]	Isg15	77.0414	-0.720808	3.28e-06	0.000168206
ENSRNOG00000005108	Wolfram syndrome 1 (wolframin) [Source:RGD Symbol;Acc:68954]	Wfs1	812.537	0.50502	3.38e-06	0.000172583
ENSRNOG00000017079	phosphoglucomutase 2-like 1 [Source:RGD Symbol;Acc:1583226]	Pgm2l1	2816.91	0.375699	3.39e-06	0.00017268
ENSRNOG00000000693	SV2 related protein [Source:RGD Symbol;Acc:620277]	Svop	824.899	0.450574	3.44e-06	0.000174717
ENSRNOG00000049814	RNA binding motif protein 39 [Source:RGD Symbol;Acc:1310071]	Rbm39	2207.96	-0.278859	3.47e-06	0.000175723
ENSRNOG00000012199	SRY (sex determining region Y)-box 2 [Source:RGD Symbol;Acc:1565646]	Sox2	1418.79	-0.28334	3.55e-06	0.000177829
ENSRNOG00000016090	myotubularin related protein 10 [Source:RGD Symbol;Acc:1305958]	Mtmr10	808.868	-0.226838	3.54e-06	0.000177829
ENSRNOG00000019069	nuclear RNA export factor 1 [Source:RGD Symbol;Acc:62014]	Nxf1	1900.32	-0.347029	3.54e-06	0.000177829
ENSRNOG00000014152	Kv channel interacting protein 3, calsenilin [Source:RGD Symbol;Acc:70888]	Kcnip3	285.693	0.494659	3.68e-06	0.000183766
ENSRNOG00000005457	lysosomal-associated membrane protein family, member 5 [Source:RGD Symbol;Acc:1306991]	Lamp5	2274.09	0.3549	3.76e-06	0.000187232
ENSRNOG00000017282	testis-specific kinase 2 [Source:RGD Symbol;Acc:619984]	Tesk2	281.054	-0.335862	3.83e-06	0.000190184
ENSRNOG00000043465	activity-regulated cytoskeleton-associated protein [Source:RGD Symbol;Acc:62037]	Arc	1573.56	0.546758	3.86e-06	0.000190881
ENSRNOG00000002896	peroxiredoxin 6 [Source:RGD Symbol;Acc:71005]	Prdx6	3434.79	0.221983	3.89e-06	0.000191685
ENSRNOG00000036729	NA	Rpl38	4360.94	-0.479212	3.9e-06	0.000191685
ENSRNOG00000022741	interleukin enhancer binding factor 3 [Source:RGD Symbol;Acc:619734]	Ilf3	1167.49	-0.223201	4.13e-06	0.000202456
ENSRNOG00000006652	DEAD (Asp-Glu-Ala-Asp) box helicase 1 [Source:RGD Symbol;Acc:619903]	Ddx1	2862.71	0.226972	4.18e-06	0.000204165
ENSRNOG00000029165	syntaxin 1A (brain) [Source:RGD Symbol;Acc:69430]	Stx1a	2207.53	0.321713	4.24e-06	0.000206382
ENSRNOG00000019534	adaptor-related protein complex 2, alpha 2 subunit [Source:RGD Symbol;Acc:71015]	Ap2a2	2082.9	0.331705	4.26e-06	0.000206626
ENSRNOG00000019159	janus kinase and microtubule interacting protein 2 [Source:RGD Symbol;Acc:1559742]	Jakmip2	415.554	0.445327	4.32e-06	0.000209298
ENSRNOG00000021602	zinc finger, MYND-type containing 10 [Source:RGD Symbol;Acc:1303250]	Zmynd10	479.708	-0.452276	4.34e-06	0.000209298
ENSRNOG00000004327	dopa decarboxylase (aromatic L-amino acid decarboxylase) [Source:RGD Symbol;Acc:2494]	Ddc	428.822	-0.356927	4.45e-06	0.000214233
ENSRNOG00000012671	gigaxonin [Source:RGD Symbol;Acc:1307766]	Gan	18.3443	-0.88522	4.59e-06	0.000220035
ENSRNOG00000047656	glucosidase, alpha, acid [Source:RGD Symbol;Acc:735227]	Gaa	3520.11	0.300581	4.61e-06	0.000220205
ENSRNOG00000001516	Rap guanine nucleotide exchange factor (GEF) 4 [Source:RGD Symbol;Acc:621886]	Rapgef4	2315.85	0.414701	4.64e-06	0.000220909
ENSRNOG00000018825	DDB1 and CUL4 associated factor 11 [Source:RGD Symbol;Acc:1311288]	Dcaf11	2612.16	-0.225372	4.7e-06	0.000223116
ENSRNOG00000006800	transmembrane protein 246 [Source:RGD Symbol;Acc:1307218]	Tmem246	465.663	0.35943	4.79e-06	0.000226269
ENSRNOG00000009439	eukaryotic translation elongation factor 1 alpha 1 [Source:RGD Symbol;Acc:67387]	Eef1a1	27801.9	-0.224679	4.8e-06	0.000226269
ENSRNOG00000019271	unc-51 like kinase 4 [Source:RGD Symbol;Acc:1565726]	Ulk4	181.867	-0.499254	4.81e-06	0.000226269
ENSRNOG00000003772	cysteine and glycine-rich protein 2 [Source:RGD Symbol;Acc:61950]	Csrp2	528.047	-0.45953	5.08e-06	0.000238614
ENSRNOG00000012980	hydrolethalus syndrome 1 [Source:RGD Symbol;Acc:1594169]	Hyls1	118.072	0.634792	5.14e-06	0.000240544
ENSRNOG00000018385	cholinergic receptor, muscarinic 1 [Source:RGD Symbol;Acc:2342]	Chrm1	321.761	0.540019	5.33e-06	0.000248643
ENSRNOG00000005865	sperm specific antigen 2 [Source:RGD Symbol;Acc:1310767]	Ssfa2	957.193	-0.334058	5.44e-06	0.000252865
ENSRNOG00000018835	notch 2 [Source:RGD Symbol;Acc:3188]	Notch2	200.692	-0.510999	5.64e-06	0.000261762
ENSRNOG00000005437	heat-responsive protein 12 [Source:RGD Symbol;Acc:70940]	Hrsp12	1317.54	-0.263495	5.68e-06	0.000262606
ENSRNOG00000014289	actin related protein 2/3 complex, subunit 2 [Source:RGD Symbol;Acc:1305848]	Arpc2	2489.34	0.260575	5.79e-06	0.000266975
ENSRNOG00000011800	coagulation factor III (thromboplastin, tissue factor) [Source:RGD Symbol;Acc:2587]	F3	441.493	-0.332271	5.86e-06	0.000269581
ENSRNOG00000013618	ankyrin repeat domain 10 [Source:RGD Symbol;Acc:1310501]	Ankrd10	1446.33	-0.39047	6.07e-06	0.000278324
ENSRNOG00000008790	ganglioside-induced differentiation-associated protein 1-like 1 [Source:RGD Symbol;Acc:1304960]	Gdap1l1	761.009	0.276023	6.09e-06	0.000278494
ENSRNOG00000020829	thioesterase superfamily member 4 [Source:RGD Symbol;Acc:1304723]	Them4	345.728	0.381094	6.13e-06	0.000279474
ENSRNOG00000003736	collagen, type V, alpha 2 [Source:RGD Symbol;Acc:70921]	Col5a2	494.966	-0.451102	6.21e-06	0.000281983
ENSRNOG00000007732	solute carrier family 35 (GDP-fucose transporter), member C1 [Source:RGD Symbol;Acc:1309463]	Slc35c1	446.206	0.317309	6.28e-06	0.000284093
ENSRNOG00000047194	ADP-ribosylation factor-like 13B [Source:RGD Symbol;Acc:1584979]	Arl13b	503.596	-0.413881	6.29e-06	0.000284093
ENSRNOG00000017233	methylmalonic aciduria (cobalamin deficiency) cblC type, with homocystinuria [Source:RGD Symbol;Acc:1310806]	Mmachc	185.168	0.421446	6.33e-06	0.000284949
ENSRNOG00000015550	prostaglandin D2 synthase (brain) [Source:RGD Symbol;Acc:3433]	Ptgds	16198.4	-0.308613	6.75e-06	0.000302903
ENSRNOG00000009207	spermatogenesis associated 2 [Source:RGD Symbol;Acc:620754]	Spata2	189.838	0.478396	6.95e-06	0.000310238
ENSRNOG00000014984	dystrophia myotonica, WD repeat containing [Source:RGD Symbol;Acc:1594179]	Dmwd	719.054	0.302336	6.94e-06	0.000310238
ENSRNOG00000000172	sulfide quinone reductase-like (yeast) [Source:RGD Symbol;Acc:1564504]	Sqrdl	123.127	-0.62697	7.13e-06	0.000316329
ENSRNOG00000020300	lymphocyte-specific protein 1 [Source:RGD Symbol;Acc:1306133]	Lsp1	100.627	-0.557784	7.12e-06	0.000316329
ENSRNOG00000000014	NA		146.723	0.593004	7.16e-06	0.000316801
ENSRNOG00000015113	molybdenum cofactor sulfurase [Source:RGD Symbol;Acc:1308496]	Mocos	15.7214	0.868252	7.23e-06	0.000319128
ENSRNOG00000034191	flavin containing monooxygenase 1 [Source:RGD Symbol;Acc:2622]	Fmo1	84.0681	-0.621055	7.26e-06	0.000319497
ENSRNOG00000028404	protein phosphatase 1, regulatory (inhibitor) subunit 1B [Source:RGD Symbol;Acc:621859]	Ppp1r1b	4927.27	0.239185	7.46e-06	0.000327204
ENSRNOG00000004333	FLYWCH-type zinc finger 1 [Source:RGD Symbol;Acc:1309385]	Flywch1	1392.01	0.355924	7.5e-06	0.000327719
ENSRNOG00000018086	solute carrier family 22 (organic anion transporter), member 8 [Source:RGD Symbol;Acc:632286]	Slc22a8	433.646	-0.357316	7.51e-06	0.000327719
ENSRNOG00000001383	solute carrier family 8 (sodium/lithium/calcium exchanger), member B1 [Source:RGD Symbol;Acc:1565818]	Slc24a6	152.715	-0.499542	7.6e-06	0.000330923
ENSRNOG00000012438	La ribonucleoprotein domain family, member 6 [Source:RGD Symbol;Acc:1308414]	Larp6	803.732	-0.272948	7.63e-06	0.000330958
ENSRNOG00000006694	NA	Cav1	488.296	-0.29789	7.8e-06	0.000337595
ENSRNOG00000009156	transformer 2 alpha homolog (Drosophila) [Source:RGD Symbol;Acc:1562563]	Tra2a	2302.64	-0.35299	7.89e-06	0.000340381
ENSRNOG00000019211	olfactomedin-like 3 [Source:RGD Symbol;Acc:1311106]	Olfml3	112.432	-0.521284	8.03e-06	0.00034569
ENSRNOG00000001261	formimidoyltransferase cyclodeaminase [Source:RGD Symbol;Acc:70915]	Ftcd	40.1908	0.88558	8.22e-06	0.000351982
ENSRNOG00000021817	interleukin-1 receptor-associated kinase 2 [Source:RGD Symbol;Acc:1309584]	Irak2	273.274	-0.365671	8.21e-06	0.000351982
ENSRNOG00000002345	RasGEF domain family, member 1B [Source:RGD Symbol;Acc:1562220]	RGD1562220	86.8493	0.704675	8.3e-06	0.000354094
ENSRNOG00000049519	similar to RIKEN cDNA 1700081O22 [Source:RGD Symbol;Acc:1359286]		22.8135	-0.853575	8.34e-06	0.000354837
ENSRNOG00000018878	slingshot protein phosphatase 3 [Source:RGD Symbol;Acc:1308679]	Ssh3	871.141	-0.360119	8.39e-06	0.000356303
ENSRNOG00000001331	ring finger protein 34, E3 ubiquitin protein ligase [Source:RGD Symbol;Acc:628636]	Rnf34	743.726	0.420003	8.46e-06	0.000356648
ENSRNOG00000001851	fatty acyl CoA reductase 2 [Source:RGD Symbol;Acc:1565966]	Far2	190.237	0.502665	8.47e-06	0.000356648
ENSRNOG00000015763	camello-like 3 [Source:RGD Symbol;Acc:621607]	Cml3	293.092	0.649579	8.45e-06	0.000356648
ENSRNOG00000007254	tetratricopeptide repeat domain 9 [Source:RGD Symbol;Acc:1565985]	Ttc9	524.276	0.282418	8.59e-06	0.000360886
ENSRNOG00000013673	mutS homolog 3 [Source:RGD Symbol;Acc:1563954]	Msh3	161.671	0.693665	8.81e-06	0.000369117
ENSRNOG00000014013	mitogen-activated protein kinase kinase kinase kinase 4 [Source:RGD Symbol;Acc:1305322]	Map4k4	4351.56	-0.287553	8.89e-06	0.00037113
ENSRNOG00000019604	phospholipase D2 [Source:RGD Symbol;Acc:3350]	Pld2	724.481	-0.343542	9.13e-06	0.000380501
ENSRNOG00000032472	adhesion G protein-coupled receptor G2 [Source:RGD Symbol;Acc:628618]	Gpr64	72.7362	-0.592341	9.22e-06	0.000383026
ENSRNOG00000038002	coiled-coil domain containing 62 [Source:RGD Symbol;Acc:1586391]	Ccdc62	368.701	-0.507761	9.31e-06	0.000385583
ENSRNOG00000021138	ceramide synthase 2 [Source:RGD Symbol;Acc:1310059]	Cers2	1173.37	-0.24044	9.34e-06	0.000385794
ENSRNOG00000007034	homeodomain interacting protein kinase 2 [Source:RGD Symbol;Acc:1309349]	Hipk2	412.344	-0.64316	9.38e-06	0.000386415
ENSRNOG00000001603	N-6 adenine-specific DNA methyltransferase 1 (putative) [Source:RGD Symbol;Acc:1311843]	N6amt1	186.794	0.432217	9.5e-06	0.000388484
ENSRNOG00000009102	fermitin family member 2 [Source:RGD Symbol;Acc:1311799]	Fermt2	2448.96	-0.163194	9.5e-06	0.000388484
ENSRNOG00000011394	kinesin family member 3C [Source:RGD Symbol;Acc:621538]	Kif3c	1271.06	0.359917	9.47e-06	0.000388484
ENSRNOG00000016398	calsyntenin 1 [Source:RGD Symbol;Acc:1306458]	Clstn1	16289.1	0.217604	9.57e-06	0.000390096
ENSRNOG00000006885	developing brain homeobox 2 [Source:RGD Symbol;Acc:1359605]	Dbx2	116.678	-0.501478	9.61e-06	0.000391004
ENSRNOG00000010593	catenin (cadherin associated protein), alpha-like 1 [Source:RGD Symbol;Acc:1311434]	Ctnnal1	1309.92	-0.339167	9.78e-06	0.000396907
ENSRNOG00000009594	snail family zinc finger 1 [Source:RGD Symbol;Acc:620758]	Snai1	51.1229	-0.655755	9.81e-06	0.000397035
ENSRNOG00000046152	NA		19.6986	-0.891827	9.94e-06	0.000401198
ENSRNOG00000011572	kinesin light chain 1 [Source:RGD Symbol;Acc:621411]	Klc1	9025.77	0.217972	1.04e-05	0.000415534
ENSRNOG00000017851	electron-transfer-flavoprotein, beta polypeptide [Source:RGD Symbol;Acc:1303312]	Etfb	1543.88	-0.411742	1.03e-05	0.000415534
ENSRNOG00000009271	SWI/SNF related, matrix associated, actin dependent regulator of chromatin, subfamily a, member 4 [Source:RGD Symbol;Acc:621728]	Smarca4	2707.74	0.189082	1.05e-05	0.000420129
ENSRNOG00000015162	lon peptidase 2, peroxisomal [Source:RGD Symbol;Acc:1305466]	Lonp2	1274.81	0.232157	1.07e-05	0.000428351
ENSRNOG00000014060	muscle RAS oncogene homolog [Source:RGD Symbol;Acc:3111]	Mras	2272.13	0.209025	1.08e-05	0.000431973
ENSRNOG00000017163	phosphofructokinase, platelet [Source:RGD Symbol;Acc:61893]	Pfkp	4449.61	0.186861	1.09e-05	0.000432272
ENSRNOG00000017959	coiled-coil domain containing 37 [Source:RGD Symbol;Acc:1305768]	Ccdc37	64.1548	-0.655182	1.09e-05	0.000432272
ENSRNOG00000028733	protein kinase, cAMP dependent regulatory, type I, beta [Source:RGD Symbol;Acc:3392]	Prkar1b	8381.55	0.23908	1.11e-05	0.000437195
ENSRNOG00000012847	secretoglobin, family 1C, member 1 [Source:RGD Symbol;Acc:1561432]	Scgb1c1	110.836	-0.635096	1.12e-05	0.000441116
ENSRNOG00000006962	serine/threonine kinase 32C [Source:RGD Symbol;Acc:1305864]	Stk32c	1960.91	0.275704	1.13e-05	0.000441825
ENSRNOG00000010188	SATB homeobox 2 [Source:RGD Symbol;Acc:1562369]	Satb2	39.7671	0.863119	1.13e-05	0.000441825
ENSRNOG00000042985	solute carrier family 9, subfamily B (NHA1, cation proton antiporter 1), member 1 [Source:RGD Symbol;Acc:1305087]	Slc9b1	16.6746	-0.873665	1.12e-05	0.000441825
ENSRNOG00000019012	D-2-hydroxyglutarate dehydrogenase [Source:RGD Symbol;Acc:1307976]	D2hgdh	184.955	0.385174	1.15e-05	0.000450434
ENSRNOG00000005039	tissue factor pathway inhibitor (lipoprotein-associated coagulation inhibitor) [Source:RGD Symbol;Acc:61914]	Tfpi	416.879	-0.40943	1.16e-05	0.000451244
ENSRNOG00000025832	zyg-11 related, cell cycle regulator [Source:RGD Symbol;Acc:1310284]	Zer1	2231.83	0.205017	1.18e-05	0.000456636
ENSRNOG00000014330	protein-L-isoaspartate (D-aspartate) O-methyltransferase 1 [Source:RGD Symbol;Acc:3268]	Pcmt1	996.493	0.364372	1.18e-05	0.000457131
ENSRNOG00000016971	zinc finger protein 612 [Source:RGD Symbol;Acc:1307197]	Zfp23	1823.62	-0.377685	1.18e-05	0.000457131
ENSRNOG00000004755	COMM domain containing 9 [Source:RGD Symbol;Acc:1307706]	Commd9	1389.38	-0.267786	1.2e-05	0.000462875
ENSRNOG00000010984	annexin A11 [Source:RGD Symbol;Acc:1309911]	Anxa11	1887.6	0.195335	1.2e-05	0.000462875
ENSRNOG00000004529	NA	Sycp2	54.5449	-0.671735	1.21e-05	0.000465406
ENSRNOG00000002985	NA	Nos1ap	242.426	0.553237	1.22e-05	0.000466479
ENSRNOG00000006320	prostaglandin E synthase [Source:RGD Symbol;Acc:62076]	Ptges	32.834	-0.746911	1.25e-05	0.000476243
ENSRNOG00000030170	keratin 10, type I [Source:RGD Symbol;Acc:1359092]	Krt10	126.201	-0.499956	1.25e-05	0.00047672
ENSRNOG00000019556	CD9 molecule [Source:RGD Symbol;Acc:2318]	Cd9	3538.02	-0.206658	1.26e-05	0.00047833
ENSRNOG00000020670	ATR interacting protein [Source:RGD Symbol;Acc:1626390]	Atrip	279.146	-0.439028	1.29e-05	0.000487479
ENSRNOG00000031993	primase, DNA, polypeptide 1 [Source:RGD Symbol;Acc:621380]	Prim1	1338.36	-0.238209	1.32e-05	0.000497523
ENSRNOG00000030714	bassoon (presynaptic cytomatrix protein) [Source:RGD Symbol;Acc:2223]	Bsn	3545.46	0.200795	1.34e-05	0.000505315
ENSRNOG00000016356	glutamic-oxaloacetic transaminase 1, soluble [Source:RGD Symbol;Acc:2721]	Got1	6999.23	0.239539	1.35e-05	0.000506239
ENSRNOG00000039698	protease, serine, 22 [Source:RGD Symbol;Acc:1310880]	Prss22	45.1348	0.79071	1.35e-05	0.000506239
ENSRNOG00000039001	agouti related neuropeptide [Source:RGD Symbol;Acc:2068]	Agrp	23.1386	-0.80177	1.35e-05	0.000507267
ENSRNOG00000017002	adrenoceptor beta 1 [Source:RGD Symbol;Acc:2059]	Adrb1	43.6419	0.780247	1.36e-05	0.000508642
ENSRNOG00000037687	R-spondin 2 [Source:RGD Symbol;Acc:1562331]	Rspo2	23.6106	0.799052	1.37e-05	0.000509556
ENSRNOG00000007763	procollagen-lysine, 2-oxoglutarate 5-dioxygenase 1 [Source:RGD Symbol;Acc:621382]	Plod1	451.456	-0.331775	1.42e-05	0.000528129
ENSRNOG00000017673	BR serine/threonine kinase 1 [Source:RGD Symbol;Acc:1563268]	Brsk1	4461.16	0.265347	1.42e-05	0.000528129
ENSRNOG00000015588	nucleolar protein 3 (apoptosis repressor with CARD domain) [Source:RGD Symbol;Acc:708558]	Nol3	543.418	0.301785	1.43e-05	0.000528542
ENSRNOG00000003855	DnaJ (Hsp40) homolog, subfamily A, member 3 [Source:RGD Symbol;Acc:1306527]	Dnaja3	620.982	0.305456	1.44e-05	0.000528988
ENSRNOG00000016760	potassium channel tetramerization domain containing 19 [Source:RGD Symbol;Acc:1561326]	Kctd19	13.7234	-0.875319	1.43e-05	0.000528988
ENSRNOG00000019606	transient receptor potential cation channel, subfamily V, member 3 [Source:RGD Symbol;Acc:1564531]	Trpv3	26.2227	-0.755893	1.45e-05	0.000532567
ENSRNOG00000001193	heat shock transcription factor 2 binding protein [Source:RGD Symbol;Acc:1565879]	Hsf2bp	9.24445	-0.874499	1.5e-05	0.000550244
ENSRNOG00000017546	myosin light chain kinase 3 [Source:RGD Symbol;Acc:1305801]	Mylk3	3.96707	0.782076	1.51e-05	0.000550244
ENSRNOG00000020833	chondroitin sulfate proteoglycan 5 (neuroglycan C) [Source:RGD Symbol;Acc:2431]	Cspg5	2274.58	0.195891	1.54e-05	0.000562863
ENSRNOG00000012827	myeloid leukemia factor 1 [Source:RGD Symbol;Acc:1306854]	Mlf1	52.8264	-0.661168	1.56e-05	0.000566656
ENSRNOG00000005823	UTP20, small subunit (SSU) processome component, homolog (yeast) [Source:RGD Symbol;Acc:1560606]	Utp20	449.976	-0.388863	1.56e-05	0.000567698
ENSRNOG00000002949	phosphatidylglycerophosphate synthase 1 [Source:RGD Symbol;Acc:1305052]	Pgs1	615.815	0.304915	1.57e-05	0.000569691
ENSRNOG00000017980	integrin, alpha L [Source:RGD Symbol;Acc:631424]	Itgal	21.5474	-0.832113	1.58e-05	0.000569691
ENSRNOG00000004697	brain and acute leukemia, cytoplasmic [Source:RGD Symbol;Acc:628703]	Baalc	653.688	0.422692	1.59e-05	0.000572858
ENSRNOG00000000540	BTB (POZ) domain containing 9 [Source:RGD Symbol;Acc:1306975]	Btbd9	164.838	0.432662	1.6e-05	0.000573935
ENSRNOG00000006082	regulator of microtubule dynamics 2 [Source:RGD Symbol;Acc:1559836]	Fam82a1	101.835	0.563688	1.6e-05	0.000573935
ENSRNOG00000037160	biogenesis of lysosomal organelles complex-1, subunit 6, pallidin [Source:RGD Symbol;Acc:1310208]	Pldn	243.885	-0.393055	1.6e-05	0.000573935
ENSRNOG00000011497	aldehyde dehydrogenase 1 family, member B1 [Source:RGD Symbol;Acc:1306737]	Aldh1b1	328.762	0.380555	1.61e-05	0.000574473
ENSRNOG00000049676	ST6 (alpha-N-acetyl-neuraminyl-2,3-beta-galactosyl-1,3)-N-acetylgalactosaminide alpha-2,6-sialyltransferase 5 [Source:RGD Symbol;Acc:1564252]	St6galnac5	106.614	0.493398	1.61e-05	0.000574473
ENSRNOG00000012568	MAP-kinase activating death domain [Source:RGD Symbol;Acc:619922]	Madd	1582.1	0.33959	1.63e-05	0.000578689
ENSRNOG00000013658	neurofilament, light polypeptide [Source:RGD Symbol;Acc:621458]	Nefl	8708.55	0.28167	1.64e-05	0.000580731
ENSRNOG00000043167	integrin, alpha 9 [Source:RGD Symbol;Acc:1311191]	Itga9	16.1589	-0.863021	1.64e-05	0.000580731
ENSRNOG00000009735	fibrinogen C domain containing 1 [Source:RGD Symbol;Acc:1309097]	Fibcd1	479.444	0.283156	1.65e-05	0.000582723
ENSRNOG00000027124	thymine-DNA glycosylase [Source:RGD Symbol;Acc:620959]	Tdg	804.878	-0.264342	1.66e-05	0.000585269
ENSRNOG00000015155	troponin C type 2 (fast) [Source:RGD Symbol;Acc:1311973]	Tnnc2	421.701	0.583524	1.68e-05	0.000589386
ENSRNOG00000018788	BTB (POZ) domain containing 2 [Source:RGD Symbol;Acc:1566094]	Btbd2	532.318	0.391856	1.72e-05	0.000601745
ENSRNOG00000001427	ORAI calcium release-activated calcium modulator 2 [Source:RGD Symbol;Acc:1310213]	Orai2	96.682	0.656163	1.73e-05	0.000604843
ENSRNOG00000019244	matrix-remodelling associated 8 [Source:RGD Symbol;Acc:1359356]	Mxra8	144.706	-0.465012	1.73e-05	0.000604843
ENSRNOG00000010409	nucleolar protein 6 (RNA-associated) [Source:RGD Symbol;Acc:1308033]	Nol6	621.747	0.280719	1.77e-05	0.000615793
ENSRNOG00000007720	ring finger protein 26 [Source:RGD Symbol;Acc:1305953]	Rnf26	175.575	0.493005	1.79e-05	0.000622625
ENSRNOG00000014104	myosin Vb [Source:RGD Symbol;Acc:621347]	Myo5b	901.335	0.253592	1.82e-05	0.000632866
ENSRNOG00000006784	sema domain, immunoglobulin domain (Ig), transmembrane domain (TM) and short cytoplasmic domain, (semaphorin) 4F [Source:RGD Symbol;Acc:3658]	Sema4f	931.471	0.279746	1.84e-05	0.000638028
ENSRNOG00000010365	synapsin I [Source:RGD Symbol;Acc:3797]	Syn1	2444.07	0.454468	1.86e-05	0.0006406
ENSRNOG00000017647	zinc finger CCCH type containing 8 [Source:RGD Symbol;Acc:1310458]	Zc3h8	382.873	0.284937	1.88e-05	0.000649032
ENSRNOG00000005140	NA	Prmt8	268.189	0.600584	1.89e-05	0.000649502
ENSRNOG00000048808	Uncharacterized protein [Source:UniProtKB/TrEMBL;Acc:D4AB39]		9.71746	0.83609	1.92e-05	0.000657179
ENSRNOG00000006810	LanC lantibiotic synthetase component C-like 2 (bacterial) [Source:RGD Symbol;Acc:1310809]	Lancl2	643.578	0.370271	1.92e-05	0.000658184
ENSRNOG00000045816	glutamate receptor, ionotropic, AMPA 1 [Source:RGD Symbol;Acc:621531]	GRIA1	782.936	0.491252	1.99e-05	0.000679818
ENSRNOG00000007649	dynamin 2 [Source:RGD Symbol;Acc:2513]	Dnm2	1195.79	-0.203701	2.1e-05	0.000715127
ENSRNOG00000016475	5'-nucleotidase, cytosolic IIIB [Source:RGD Symbol;Acc:1359229]	Nt5c3l	1176.65	-0.345127	2.1e-05	0.000715127
ENSRNOG00000031269	similar to CG9646-PA [Source:RGD Symbol;Acc:1304694]	RGD1304694	1634.41	-0.255501	2.13e-05	0.000721247
ENSRNOG00000002882	zinc finger, CCHC domain containing 2 [Source:RGD Symbol;Acc:1310626]	Zcchc2	612.44	-0.360807	2.17e-05	0.000733226
ENSRNOG00000002882	zinc finger, CCHC domain containing 2 [Source:RGD Symbol;Acc:1310626]	Zcchc2	612.44	-0.360807	2.17e-05	0.000733226
ENSRNOG00000024349	downstream of Stk11 [Source:RGD Symbol;Acc:1307185]	Dos	2019	0.25056	2.17e-05	0.000734097
ENSRNOG00000006380	serine/arginine-rich splicing factor 6 [Source:RGD Symbol;Acc:1359241]	Srsf6	3156.91	-0.282015	2.19e-05	0.000738516
ENSRNOG00000028834	polymerase (RNA) II (DNA directed) polypeptide A [Source:RGD Symbol;Acc:1587326]	Polr2a	1003.89	0.284674	2.2e-05	0.000740278
ENSRNOG00000004316	LLP homolog, long-term synaptic facilitation (Aplysia) [Source:RGD Symbol;Acc:1308261]	Llph	251.162	-0.321131	2.26e-05	0.000755425
ENSRNOG00000019094	NA	Gstm2	165.164	-0.43235	2.26e-05	0.000755425
ENSRNOG00000015991	natriuretic peptide receptor 2 [Source:RGD Symbol;Acc:620851]	Npr2	726.486	-0.3052	2.37e-05	0.000793382
ENSRNOG00000003827	WD repeat domain, phosphoinositide interacting 1 [Source:RGD Symbol;Acc:1307754]	Wipi1	825.761	-0.272846	2.42e-05	0.00080759
ENSRNOG00000007830	apolipoprotein L domain containing 1 [Source:RGD Symbol;Acc:1303123]	Apold1	341.699	0.574722	2.44e-05	0.000808801
ENSRNOG00000012513	pyruvate dehydrogenase kinase, isozyme 3 [Source:RGD Symbol;Acc:1593276]	Pdk3	378.791	0.327616	2.45e-05	0.000808801
ENSRNOG00000018691	cyclin L2 [Source:RGD Symbol;Acc:1309149]	Ccnl2	2468.18	-0.352164	2.45e-05	0.000808801
ENSRNOG00000024428	kinesin family member 20A [Source:RGD Symbol;Acc:1307695]	Kif20a	397.78	-0.316594	2.44e-05	0.000808801
ENSRNOG00000030180	leucine rich repeat containing 10B [Source:RGD Symbol;Acc:1564983]	Lrrc10b	116.609	0.483011	2.48e-05	0.000816846
ENSRNOG00000013426	MAS-related GPR, member F [Source:RGD Symbol;Acc:708478]	Mrgprf	111.794	-0.62063	2.49e-05	0.000819377
ENSRNOG00000026115	zinc finger protein 646 [Source:MGI Symbol;Acc:MGI:3665412]	Zfp646	165.481	-0.440635	2.52e-05	0.0008281
ENSRNOG00000017679	cholecystokinin B receptor [Source:RGD Symbol;Acc:2290]	Cckbr	372.24	0.336786	2.55e-05	0.000835049
ENSRNOG00000020061	transmembrane protein 198 [Source:RGD Symbol;Acc:2319152]	Tmem198	231.898	0.368299	2.56e-05	0.000838796
ENSRNOG00000047845	uncharacterized LOC102557302 [Source:RGD Symbol;Acc:7730632]		70.0772	0.541555	2.57e-05	0.000840372
ENSRNOG00000002807	septin 9 [Source:RGD Symbol;Acc:708523]	Sept9	577.134	0.320925	2.59e-05	0.000843831
ENSRNOG00000019333	homeodomain interacting protein kinase 1 [Source:RGD Symbol;Acc:1304941]	Hipk1	2600.84	-0.244634	2.6e-05	0.000843831
ENSRNOG00000003084	poly (ADP-ribose) polymerase 1 [Source:RGD Symbol;Acc:2053]	Parp1	1072.34	0.192588	2.6e-05	0.000844403
ENSRNOG00000002137	aminoadipate-semialdehyde dehydrogenase [Source:RGD Symbol;Acc:1311135]	Aasdh	464.443	-0.41258	2.63e-05	0.000850571
ENSRNOG00000007256	N-terminal EF-hand calcium binding protein 1 [Source:RGD Symbol;Acc:708548]	Necab1	110.384	0.691381	2.63e-05	0.000850571
ENSRNOG00000024957	dynein, axonemal, light intermediate chain 1 [Source:RGD Symbol;Acc:1309260]	Dnali1	111.011	-0.501399	2.64e-05	0.00085097
ENSRNOG00000002275	factor interacting with PAPOLA and CPSF1 [Source:RGD Symbol;Acc:1309336]	Fip1l1	686.429	0.260086	2.68e-05	0.00085933
ENSRNOG00000024128	aconitase 2, mitochondrial [Source:RGD Symbol;Acc:621360]	Aco2	7983.82	0.167729	2.67e-05	0.00085933
ENSRNOG00000000123	ring finger protein 19B [Source:RGD Symbol;Acc:1305470]	Rnf19b	483.666	0.384658	2.73e-05	0.000872123
ENSRNOG00000006565	follistatin-like 4 [Source:RGD Symbol;Acc:1307227]	Fstl4	149.963	0.568688	2.75e-05	0.000872123
ENSRNOG00000010602	baculoviral IAP repeat-containing 2 [Source:RGD Symbol;Acc:620690]	Birc2	618.541	-0.327077	2.75e-05	0.000872123
ENSRNOG00000010793	SPRY domain containing 3 [Source:RGD Symbol;Acc:1561500]	Spryd3	3177.27	0.213152	2.75e-05	0.000872123
ENSRNOG00000026672	similar to RIKEN cDNA 2610301B20; EST AI428449 [Source:RGD Symbol;Acc:1549749]	MGC94199	750.314	-0.229851	2.73e-05	0.000872123
ENSRNOG00000049456	solute carrier family 35, member F3 [Source:RGD Symbol;Acc:1589548]	Slc35f3	134.463	0.516154	2.75e-05	0.000872123
ENSRNOG00000014660	ubiquitin specific peptidase 53 [Source:RGD Symbol;Acc:1306615]	Usp53	633.501	-0.381194	2.76e-05	0.000872624
ENSRNOG00000014059	outer dense fiber of sperm tails 2-like [Source:RGD Symbol;Acc:1593831]	Odf2l	218.449	-0.444909	2.78e-05	0.000878731
ENSRNOG00000014293	naked cuticle homolog 1 (Drosophila) [Source:RGD Symbol;Acc:1308491]	Nkd1	928.313	-0.30892	2.8e-05	0.00088173
ENSRNOG00000015242	F-box and leucine-rich repeat protein 8 [Source:RGD Symbol;Acc:1566420]	Fbxl8	48.2065	-0.72654	2.92e-05	0.000919193
ENSRNOG00000005690	LIM and cysteine-rich domains 1 [Source:RGD Symbol;Acc:1308963]	Lmcd1	211.717	-0.398393	2.95e-05	0.000924706
ENSRNOG00000039473	coiled-coil domain containing 152 [Source:RGD Symbol;Acc:1561503]	Ccdc152	119.696	-0.472887	2.97e-05	0.000930583
ENSRNOG00000031536	synapse differentiation inducing 1 [Source:RGD Symbol;Acc:1310753]	Syndig1	619.626	0.313769	3.05e-05	0.000954181
ENSRNOG00000047891	forkhead box G1 [Source:RGD Symbol;Acc:2619]	Foxg1	1483.98	0.206606	3.08e-05	0.000962196
ENSRNOG00000014410	NA	MORF4L1	6956.3	0.274772	3.09e-05	0.00096321
ENSRNOG00000001415	adaptor-related protein complex 1, sigma 1 subunit [Source:RGD Symbol;Acc:1305911]	Ap1s1	2247.47	0.207762	3.15e-05	0.000971663
ENSRNOG00000014291	elongator acetyltransferase complex subunit 3 [Source:RGD Symbol;Acc:2324506]	LOC100362548	596.03	0.419099	3.14e-05	0.000971663
ENSRNOG00000020150	interleukin 18 binding protein [Source:RGD Symbol;Acc:620042]	Il18bp	154.064	-0.463388	3.15e-05	0.000971663
ENSRNOG00000020715	damage-specific DNA binding protein 1, 127kDa [Source:RGD Symbol;Acc:621889]	Ddb1	2012.9	0.298128	3.14e-05	0.000971663
ENSRNOG00000006947	pyruvate dehydrogenase complex, component X [Source:RGD Symbol;Acc:1566332]	Pdhx	420.235	0.34757	3.16e-05	0.000973985
ENSRNOG00000033059	polypeptide N-acetylgalactosaminyltransferase 6 [Source:RGD Symbol;Acc:2319726]	Galnt6	189.58	-0.436094	3.24e-05	0.00099702
ENSRNOG00000002592	ribosomal protein S6 kinase polypeptide 6 [Source:RGD Symbol;Acc:1560817]	Rps6ka6	65.886	-0.649637	3.28e-05	0.00100029
ENSRNOG00000005365	Kv channel-interacting protein 1 [Source:RGD Symbol;Acc:70886]	Kcnip1	147.339	0.616225	3.28e-05	0.00100029
ENSRNOG00000009649	SLIT and NTRK-like family, member 5 [Source:RGD Symbol;Acc:1310957]	Slitrk5	679.946	0.324929	3.27e-05	0.00100029
ENSRNOG00000015573	chitobiase, di-N-acetyl- [Source:RGD Symbol;Acc:621338]	Ctbs	370.159	-0.310841	3.28e-05	0.00100029
ENSRNOG00000043098	metallothionein 2A [Source:RGD Symbol;Acc:1592345]	Mt2A	569.136	-0.51332	3.28e-05	0.00100029
ENSRNOG00000020584	NA	Efna3	137.676	0.430319	3.34e-05	0.0010143
ENSRNOG00000049316	NA		18.6152	0.790796	3.34e-05	0.0010143
ENSRNOG00000010592	solute carrier family 25, member 27 [Source:RGD Symbol;Acc:620787]	Slc25a27	634.899	-0.270447	3.36e-05	0.00101695
ENSRNOG00000002353	RAB3 GTPase activating protein subunit 2 [Source:RGD Symbol;Acc:1311518]	Rab3gap2	840.439	-0.39448	3.41e-05	0.00102848
ENSRNOG00000048712	coiled-coil domain containing 137 [Source:RGD Symbol;Acc:1591129]	Ccdc137	395.037	-0.261164	3.4e-05	0.00102848
ENSRNOG00000020225	discs, large (Drosophila) homolog-associated protein 4 [Source:RGD Symbol;Acc:708350]	Dlgap4	1376.55	0.22166	3.43e-05	0.00103417
ENSRNOG00000007660	farnesyltransferase, CAAX box, beta [Source:RGD Symbol;Acc:620119]	Fntb	576.197	-0.309853	3.49e-05	0.00104772
ENSRNOG00000000811	protein kinase (cAMP-dependent, catalytic) inhibitor beta [Source:RGD Symbol;Acc:3335]	Pkib	459.044	-0.412268	3.55e-05	0.0010652
ENSRNOG00000003508	endoplasmic reticulum-golgi intermediate compartment (ERGIC) 1 [Source:RGD Symbol;Acc:1585015]	Ergic1	112.483	0.586397	3.65e-05	0.0010941
ENSRNOG00000011040			185.384	0.494361	3.66e-05	0.00109447
ENSRNOG00000007637	alkaline ceramidase 2 [Source:RGD Symbol;Acc:1304629]	Acer2	448.886	-0.423062	3.7e-05	0.00110292
ENSRNOG00000001862	ubiquitin-conjugating enzyme E2L 3 [Source:RGD Symbol;Acc:1308361]	Ube2l3	1603.58	0.226301	3.71e-05	0.001105
ENSRNOG00000001715	endothelin-converting enzyme 2 [Source:RGD Symbol;Acc:1303039]	Ece2	548.783	0.269158	3.75e-05	0.00110905
ENSRNOG00000003217	lectin, galactoside-binding, soluble, 3 binding protein [Source:RGD Symbol;Acc:620837]	Lgals3bp	378.002	-0.406524	3.75e-05	0.00110905
ENSRNOG00000027944	paraneoplastic Ma antigen family-like 1 [Source:RGD Symbol;Acc:1310803]	Pnmal1	532.426	0.465129	3.75e-05	0.00110905
ENSRNOG00000050214	aminomethyltransferase [Source:RGD Symbol;Acc:1359408]	Amt	567.568	-0.261643	3.75e-05	0.00110905
ENSRNOG00000001443	rhomboid domain containing 2 [Source:RGD Symbol;Acc:1308231]	Rhbdd2	335.481	0.39116	3.83e-05	0.00112546
ENSRNOG00000017693	solute carrier family 2 (facilitated glucose/fructose transporter), member 5 [Source:RGD Symbol;Acc:68328]	Slc2a5	134.789	-0.534972	3.82e-05	0.00112546
ENSRNOG00000049681	microtubule-associated protein, RP/EB family, member 2 [Source:RGD Symbol;Acc:1590736]	Mapre2	2728.47	0.178385	3.83e-05	0.00112546
ENSRNOG00000000398	zinc finger with UFM1-specific peptidase domain [Source:RGD Symbol;Acc:1307672]	Zufsp	847.05	-0.308824	3.88e-05	0.00113053
ENSRNOG00000005776	B-cell CLL/lymphoma 11B (zinc finger protein) [Source:RGD Symbol;Acc:1311128]	Bcl11b	289.233	0.430234	3.87e-05	0.00113053
ENSRNOG00000012095	protein kinase (cAMP-dependent, catalytic) inhibitor alpha [Source:RGD Symbol;Acc:621021]	Pkia	608.439	0.521036	3.86e-05	0.00113053
ENSRNOG00000015575	NA	Rab11fip5	217.928	0.50553	3.89e-05	0.00113053
ENSRNOG00000020299	kinesin light chain 2 [Source:RGD Symbol;Acc:1307377]	Klc2	4048.37	0.258918	3.88e-05	0.00113053
ENSRNOG00000043350	CAP, adenylate cyclase-associated protein, 2 (yeast) [Source:RGD Symbol;Acc:620310]	Cap2	931.553	0.447747	3.9e-05	0.00113295
ENSRNOG00000009198	RAB6B, member RAS oncogene family [Source:RGD Symbol;Acc:1309958]	Rab6b	13050.2	0.197132	3.99e-05	0.00115654
ENSRNOG00000011994	PERP, TP53 apoptosis effector [Source:RGD Symbol;Acc:1310294]	Perp	212.253	0.324246	4e-05	0.00115663
ENSRNOG00000008964	NA	Tep1	394.126	-0.270933	4.02e-05	0.00116141
ENSRNOG00000006795	adipocyte plasma membrane associated protein [Source:RGD Symbol;Acc:1308874]	RGD1308874	705.908	0.241397	4.03e-05	0.00116274
ENSRNOG00000039994	UPF3 regulator of nonsense transcripts homolog B (yeast) [Source:RGD Symbol;Acc:1560264]	Upf3b	874.017	-0.235863	4.05e-05	0.00116532
ENSRNOG00000003026	RAD23 homolog A (S. cerevisiae) [Source:RGD Symbol;Acc:1309899]	Rad23a	887.599	0.279777	4.08e-05	0.00117132
ENSRNOG00000019276	SEL1 domain containing protein RGD735029 [Source:RGD Symbol;Acc:735029]	RGD735029	1479.78	-0.304851	4.11e-05	0.00117682
ENSRNOG00000015799	Camello-like 2, isoform CRA_a; Protein LOC100910868 [Source:UniProtKB/TrEMBL;Acc:V9GZ80]	Cml1	115.165	0.638913	4.2e-05	0.00120181
ENSRNOG00000008316	vacuolar protein sorting 39 homolog (S. cerevisiae) [Source:RGD Symbol;Acc:1304858]	Vps39	1698.28	-0.322016	4.22e-05	0.00120465
ENSRNOG00000003207	formin-like 1 [Source:RGD Symbol;Acc:1311042]	Fmnl1	1655.87	0.206285	4.31e-05	0.00122754
ENSRNOG00000020486	BCL2-like 12 (proline rich) [Source:RGD Symbol;Acc:1307361]	Bcl2l12	30.2057	-0.705259	4.31e-05	0.00122754
ENSRNOG00000042362	NA		8.44302	0.826258	4.33e-05	0.00122926
ENSRNOG00000033155	NA	Arf3	20703.6	0.16233	4.41e-05	0.00124721
ENSRNOG00000033688	centrosomal protein 170B [Source:RGD Symbol;Acc:1595689]	LOC500726	697.817	0.385617	4.42e-05	0.00124721
ENSRNOG00000033835	dynamin 1 [Source:RGD Symbol;Acc:71096]	Dnm1	12564.6	0.221861	4.4e-05	0.00124721
ENSRNOG00000048145	somatostatin receptor 1 [Source:RGD Symbol;Acc:3762]	Sstr1	346.729	0.462315	4.42e-05	0.00124721
ENSRNOG00000002773	regulator of G-protein signaling 4 [Source:RGD Symbol;Acc:3567]	Rgs4	3856.72	0.358218	4.5e-05	0.00125471
ENSRNOG00000003999	adenylate cyclase 3 [Source:RGD Symbol;Acc:71009]	Adcy3	689.163	0.297796	4.5e-05	0.00125471
ENSRNOG00000004281	cordon-bleu WH2 repeat protein [Source:RGD Symbol;Acc:1312002]	Cobl	913.315	0.313161	4.46e-05	0.00125471
ENSRNOG00000005132	solute carrier family 52, riboflavin transporter, member 3 [Source:RGD Symbol;Acc:1304644]	RGD1304644	79.5499	-0.521478	4.49e-05	0.00125471
ENSRNOG00000005541	NA	Timm17al1	8.69766	-0.822633	4.49e-05	0.00125471
ENSRNOG00000011171	regulating synaptic membrane exocytosis 3 [Source:RGD Symbol;Acc:628762]	Rims3	73.3575	0.475713	4.5e-05	0.00125471
ENSRNOG00000042732	Uncharacterized protein [Source:UniProtKB/TrEMBL;Acc:D3ZMI1]		6.88515	0.821625	4.57e-05	0.00127143
ENSRNOG00000047002	follistatin-like 5 [Source:RGD Symbol;Acc:1306858]	Fstl5	82.607	0.54297	4.58e-05	0.0012728
ENSRNOG00000002682	zinc finger protein 692 [Source:RGD Symbol;Acc:1306740]	ZFP692	1040.52	-0.355096	4.63e-05	0.00127792
ENSRNOG00000012301	similar to RIKEN cDNA 1700026D08 [Source:RGD Symbol;Acc:1310371]	RGD1310371	41.5367	-0.620094	4.61e-05	0.00127792
ENSRNOG00000014634	GTP binding protein 1 [Source:RGD Symbol;Acc:1306758]	Gtpbp1	371.099	0.342187	4.63e-05	0.00127792
ENSRNOG00000018603	carnosine synthase 1 [Source:RGD Symbol;Acc:1308234]	RGD1308234	812.556	-0.368575	4.63e-05	0.00127792
ENSRNOG00000007416	cleavage and polyadenylation factor I subunit 1 [Source:RGD Symbol;Acc:1307679]	Clp1	161.422	0.385117	4.67e-05	0.00128561
ENSRNOG00000019005	phosphodiesterase 8A [Source:RGD Symbol;Acc:735125]	Pde8a	453.037	-0.309088	4.7e-05	0.00129306
ENSRNOG00000033722	ring finger protein 207 [Source:RGD Symbol;Acc:1586262]	Rnf207	166.017	-0.453389	4.73e-05	0.00129935
ENSRNOG00000033694	Kruppel-like factor 16 [Source:RGD Symbol;Acc:1305966]	Klf16	1032.51	0.22796	4.75e-05	0.00130038
ENSRNOG00000015020	isocitrate dehydrogenase 1 (NADP+), soluble [Source:RGD Symbol;Acc:2862]	Idh1	979.677	-0.220802	4.8e-05	0.00131228
ENSRNOG00000014719	sorting nexin 19 [Source:RGD Symbol;Acc:1309857]	Snx19	1521.36	0.279242	4.81e-05	0.00131476
ENSRNOG00000025695	tensin 3 [Source:RGD Symbol;Acc:1564174]	Tns3	2080.32	-0.24918	4.84e-05	0.00131846
ENSRNOG00000003386	RNA binding protein, fox-1 homolog (C. elegans) 3 [Source:RGD Symbol;Acc:1560070]	Rbfox3	441.435	0.507647	4.94e-05	0.00134267
ENSRNOG00000018179	glycosyltransferase 8 domain containing 1 [Source:RGD Symbol;Acc:1359293]	Glt8d1	738.45	-0.367557	4.94e-05	0.00134267
ENSRNOG00000011527	BCL2-associated athanogene 5 [Source:RGD Symbol;Acc:1310847]	Bag5	972.458	0.255921	5.12e-05	0.00138947
ENSRNOG00000004708	alanine and arginine rich domain containing protein [Source:RGD Symbol;Acc:631378]	Aard	84.2686	-0.483376	5.15e-05	0.0013937
ENSRNOG00000007654	leucine-rich repeats and immunoglobulin-like domains 3 [Source:RGD Symbol;Acc:1561255]	Lrig3	125.152	-0.456079	5.16e-05	0.0013937
ENSRNOG00000021182	synaptic vesicle glycoprotein 2a [Source:RGD Symbol;Acc:619715]	Sv2a	5163.76	0.242301	5.17e-05	0.00139513
ENSRNOG00000017882	calcium/calmodulin-dependent protein kinase ID [Source:RGD Symbol;Acc:1560691]	Camk1d	213.827	0.544092	5.2e-05	0.00140091
ENSRNOG00000009661	TDP-glucose 4,6-dehydratase [Source:RGD Symbol;Acc:1306544]	Tgds	682.545	-0.341441	5.24e-05	0.00140905
ENSRNOG00000020337	Src-like-adaptor 2 [Source:RGD Symbol;Acc:1562071]	Sla2	25.7713	-0.789689	5.28e-05	0.00141622
ENSRNOG00000046985	NA		67.5696	-0.54369	5.32e-05	0.00142638
ENSRNOG00000016636	lipin 3 [Source:RGD Symbol;Acc:1588534]	Lpin3	359.99	-0.536214	5.35e-05	0.0014279
ENSRNOG00000033653	membrane protein, palmitoylated 3 (MAGUK p55 subfamily member 3) [Source:RGD Symbol;Acc:620015]	Mpp3	1482.93	0.248668	5.35e-05	0.0014279
ENSRNOG00000036701	actin, gamma 1 [Source:RGD Symbol;Acc:1304556]	Actg1	26378	0.1603	5.36e-05	0.0014279
ENSRNOG00000016043	aquaporin 4 [Source:RGD Symbol;Acc:2143]	Aqp4	11221.9	-0.262013	5.44e-05	0.00144644
ENSRNOG00000003147	sequestosome 1 [Source:RGD Symbol;Acc:69287]	Sqstm1	12721.5	0.234941	5.47e-05	0.00145197
ENSRNOG00000038999	RT1 class Ia, locus A1 [Source:RGD Symbol;Acc:1595924]	RT1-A1	54.1786	-0.62508	5.5e-05	0.00145753
ENSRNOG00000013128	transmembrane protein 179 [Source:RGD Symbol;Acc:1310269]	RGD1310269	1461.04	0.232074	5.56e-05	0.00146995
ENSRNOG00000015632	TATA box binding protein (Tbp)-associated factor, RNA polymerase I, C [Source:RGD Symbol;Acc:1305658]	Taf1c	308.024	-0.367924	5.57e-05	0.00146995
ENSRNOG00000024661	hematological and neurological expressed 1-like [Source:RGD Symbol;Acc:1305117]	Hn1l	415.222	-0.339151	5.57e-05	0.00146995
ENSRNOG00000007744	EH-domain containing 3 [Source:RGD Symbol;Acc:621762]	Ehd3	776.614	0.302964	5.61e-05	0.00147619
ENSRNOG00000013836	Rho GTPase activating protein 17 [Source:RGD Symbol;Acc:628767]	Arhgap17	256.465	-0.331278	5.64e-05	0.00148155
ENSRNOG00000007971	WW domain binding protein 2 [Source:RGD Symbol;Acc:620032]	Wbp2	1735.39	0.367737	5.66e-05	0.00148572
ENSRNOG00000006009	NA	Mns1	93.5259	0.529106	5.69e-05	0.00148921
ENSRNOG00000006612	mitogen activated protein kinase kinase 3 [Source:EntrezGene;Acc:303200]	Map2k3	150.64	-0.468255	5.69e-05	0.00148921
ENSRNOG00000000483	synaptic Ras GTPase activating protein 1 [Source:RGD Symbol;Acc:621090]	Syngap1	768.643	0.455802	5.72e-05	0.00149438
ENSRNOG00000014665	dehydrodolichyl diphosphate synthase [Source:RGD Symbol;Acc:1311560]	Dhdds	577.663	0.273373	5.79e-05	0.00150962
ENSRNOG00000029394	dual specificity phosphatase 8 [Source:MGI Symbol;Acc:MGI:106626]	Dusp8	191.158	0.549056	5.83e-05	0.00151597
ENSRNOG00000003846	phosphatidylinositol transfer protein, alpha [Source:RGD Symbol;Acc:61885]	Pitpna	2915.9	0.200159	5.84e-05	0.0015173
ENSRNOG00000048506	inositol polyphosphate-5-phosphatase B [Source:RGD Symbol;Acc:1311511]	Inpp5b	628.883	-0.3022	5.88e-05	0.00152395
ENSRNOG00000011586	cyclin L1 [Source:RGD Symbol;Acc:620864]	Ccnl1	1038.03	-0.321871	5.89e-05	0.00152446
ENSRNOG00000006766	lysosomal protein transmembrane 4 beta [Source:RGD Symbol;Acc:1311853]	Laptm4b	1432.79	0.291742	6.1e-05	0.00157791
ENSRNOG00000004781	collapsin response mediator protein 1 [Source:RGD Symbol;Acc:2407]	Crmp1	3100.3	0.165934	6.15e-05	0.00158844
ENSRNOG00000013178	c-Maf-inducing protein [Source:RGD Symbol;Acc:1306101]	Cmip	472.006	0.460378	6.22e-05	0.00160165
ENSRNOG00000005641	F-box and leucine-rich repeat protein 4 [Source:RGD Symbol;Acc:1305724]	FBXL4	271.544	0.34444	6.32e-05	0.00162571
ENSRNOG00000020643	BUB3 mitotic checkpoint protein [Source:RGD Symbol;Acc:1306654]	Bub3	528.365	0.259697	6.37e-05	0.00163558
ENSRNOG00000013973	lipocalin 2 [Source:RGD Symbol;Acc:69408]	Lcn2	19.0854	-0.781356	6.4e-05	0.00164147
ENSRNOG00000036603	interferon-induced protein with tetratricopeptide repeats 1-like B [Source:RGD Symbol;Acc:1304872]	Ifit1lb	10.6459	-0.806006	6.44e-05	0.00164917
ENSRNOG00000030183	procollagen lysine, 2-oxoglutarate 5-dioxygenase 2 [Source:RGD Symbol;Acc:3353]	Plod2	96.8193	-0.490175	6.46e-05	0.00165091
ENSRNOG00000019018	plasminogen activator, tissue [Source:RGD Symbol;Acc:3342]	Plat	1489.07	-0.284443	6.55e-05	0.00167024
ENSRNOG00000023548	sushi, nidogen and EGF-like domains 1 [Source:RGD Symbol;Acc:1566079]	Sned1	107.707	-0.606265	6.62e-05	0.00168571
ENSRNOG00000031743	guanylate binding protein 2, interferon-inducible [Source:RGD Symbol;Acc:621810]	Gbp2	106.407	-0.549316	6.83e-05	0.00173552
ENSRNOG00000005410	cell division cycle associated 7 like [Source:RGD Symbol;Acc:1564080]	Cdca7l	63.4617	-0.597747	6.89e-05	0.001749
ENSRNOG00000020873	nephrosis 1, congenital, Finnish type (nephrin) [Source:RGD Symbol;Acc:620460]	Nphs1	16.5339	-0.80463	6.93e-05	0.00175769
ENSRNOG00000005550	leucine rich repeat and fibronectin type III domain containing 5 [Source:RGD Symbol;Acc:1309357]	Lrfn5	401.807	0.414045	6.99e-05	0.00176984
ENSRNOG00000016357	cancer susceptibility candidate 4 [Source:RGD Symbol;Acc:1305985]	Casc4	189.249	0.556995	7.07e-05	0.0017859
ENSRNOG00000012338	NA	Ddx11	55.8625	-0.763525	7.13e-05	0.0017973
ENSRNOG00000023389	epoxide hydrolase 4 [Source:RGD Symbol;Acc:1308891]	Ephx4	713.852	0.254624	7.14e-05	0.0017973
ENSRNOG00000000705	NA	Wscd2	139.743	0.415054	7.3e-05	0.0018326
ENSRNOG00000024310	potassium channel, voltage-gated modifier subfamily F, member 1 [Source:RGD Symbol;Acc:631414]	Kcnf1	90.2529	0.607311	7.29e-05	0.0018326
ENSRNOG00000016156	neuronal pentraxin receptor [Source:RGD Symbol;Acc:628898]	Nptxr	9616.2	0.242946	7.33e-05	0.00183306
ENSRNOG00000028255	ubiquitin specific peptidase 36 [Source:RGD Symbol;Acc:1309937]	Usp36	562.839	-0.244399	7.33e-05	0.00183306
ENSRNOG00000010474	coatomer protein complex, subunit gamma 1 [Source:RGD Symbol;Acc:1565292]	Copg1	1394.73	0.300975	7.41e-05	0.00185028
ENSRNOG00000003291	cellular repressor of E1A-stimulated genes 1 [Source:RGD Symbol;Acc:1306804]	Creg1	511.415	0.279285	7.42e-05	0.00185046
ENSRNOG00000010625	DNA (cytosine-5-)-methyltransferase 3 beta [Source:RGD Symbol;Acc:1303274]	Dnmt3b	53.0184	-0.557817	7.43e-05	0.00185046
ENSRNOG00000023993	kinesin family member 1A [Source:RGD Symbol;Acc:1304996]	Kif1a	2684.36	0.255315	7.49e-05	0.00186173
ENSRNOG00000003510	flavin containing monooxygenase 2 [Source:RGD Symbol;Acc:628600]	Fmo2	23.6827	-0.777494	7.66e-05	0.00189482
ENSRNOG00000010649	catenin (cadherin-associated protein), delta 2 [Source:RGD Symbol;Acc:620734]	Ctnnd2	178.343	0.552593	7.66e-05	0.00189482
ENSRNOG00000015655	prostaglandin F2 receptor inhibitor [Source:RGD Symbol;Acc:3437]	Ptgfrn	685.79	0.259272	7.66e-05	0.00189482
ENSRNOG00000010119	zinc finger, matrin type 3 [Source:RGD Symbol;Acc:620134]	Zmat3	413.947	0.358353	7.69e-05	0.00190033
ENSRNOG00000028656	NA	LOC301521	100.113	-0.657433	7.73e-05	0.00190678
ENSRNOG00000025523	similar to 9130011E15Rik protein [Source:RGD Symbol;Acc:1564887]	RGD1564887	108.002	0.442955	7.97e-05	0.00195837
ENSRNOG00000027630	cancer susceptibility candidate 1 [Source:RGD Symbol;Acc:1311213]	Casc1	204.845	-0.368527	7.96e-05	0.00195837
ENSRNOG00000024145	tripartite motif-containing 65 [Source:RGD Symbol;Acc:1559497]	Trim65	362.239	-0.259999	8.16e-05	0.00200278
ENSRNOG00000015365	collagen alpha-3(IV) chain-like [Source:RGD Symbol;Acc:6491864]	Col4a3	39.993	-0.6706	8.24e-05	0.00201714
ENSRNOG00000026604	cerebral endothelial cell adhesion molecule [Source:RGD Symbol;Acc:1304778]	Cercam	389.573	-0.414937	8.23e-05	0.00201714
ENSRNOG00000001149	paxillin [Source:RGD Symbol;Acc:1305759]	Pxn	939.441	-0.36321	8.28e-05	0.00201884
ENSRNOG00000023370	NA	Bst2	225.379	-0.513185	8.28e-05	0.00201884
ENSRNOG00000020634	PIH1 domain containing 1 [Source:RGD Symbol;Acc:1309809]	Pih1d1	189.751	-0.392707	8.29e-05	0.00202002
ENSRNOG00000031475	collagen, type XVI, alpha 1 [Source:RGD Symbol;Acc:1310982]	Col16a1	959.196	-0.432498	8.41e-05	0.00204055
ENSRNOG00000032844	RT1 class II, locus Da [Source:RGD Symbol;Acc:1593283]	RT1-Da	51.9536	-0.633537	8.4e-05	0.00204055
ENSRNOG00000000956	RAS-like family 11 member A [Source:RGD Symbol;Acc:1303231]	Rasl11a	78.9873	0.543599	8.48e-05	0.00205448
ENSRNOG00000007118	eva-1 homolog A [Source:RGD Symbol;Acc:1559797]	Fam176a	228.889	-0.32589	8.56e-05	0.00206983
ENSRNOG00000018641	NA	Camkv	6590.11	0.204241	8.57e-05	0.00206983
ENSRNOG00000030124	protein tyrosine phosphatase, non-receptor type 11 [Source:RGD Symbol;Acc:3447]	Ptpn11	9790.45	-0.26093	8.6e-05	0.00207407
ENSRNOG00000018247	DEXH (Asp-Glu-X-His) box polypeptide 58 [Source:RGD Symbol;Acc:1310093]	Dhx58	85.1046	-0.45011	8.65e-05	0.00208282
ENSRNOG00000010210	solute carrier family 7 (anionic amino acid transporter light chain, xc- system), member 11 [Source:RGD Symbol;Acc:1309275]	Slc7a11	773.52	-0.387181	8.68e-05	0.00208786
ENSRNOG00000004762	NA	Ak7	52.2066	-0.557	8.77e-05	0.00210214
ENSRNOG00000013656	lysophosphatidic acid receptor 1 [Source:RGD Symbol;Acc:620563]	Lpar1	3075.29	-0.194276	8.76e-05	0.00210214
ENSRNOG00000011826	leucine zipper, putative tumor suppressor 1 [Source:RGD Symbol;Acc:708565]	Lzts1	1778.14	0.236831	8.8e-05	0.00210691
ENSRNOG00000042068	OTU deubiquitinase 7B [Source:RGD Symbol;Acc:1308111]	Otud7b	1664.62	-0.296568	8.92e-05	0.00213238
ENSRNOG00000011798	microtubule-associated protein, RP/EB family, member 1 [Source:RGD Symbol;Acc:621781]	Mapre1	1262.21	0.183227	8.95e-05	0.00213563
ENSRNOG00000007019	NA	Asic2	498.323	0.292822	8.99e-05	0.00214155
ENSRNOG00000008565	NFKB inhibitor interacting Ras-like 1 [Source:RGD Symbol;Acc:1308560]	Nkiras1	2346.26	0.256844	9e-05	0.00214217
ENSRNOG00000003562	sushi domain containing 4 [Source:RGD Symbol;Acc:1564043]	Susd4	2150.43	0.13688	9.03e-05	0.00214609
ENSRNOG00000005561	bone morphogenetic protein/retinoic acid inducible neural-specific 1 [Source:RGD Symbol;Acc:708519]	Dbc1	1306.5	0.343867	9.06e-05	0.00214872
ENSRNOG00000014025	RAS protein-specific guanine nucleotide-releasing factor 1 [Source:RGD Symbol;Acc:620395]	Rasgrf1	5239.84	0.233696	9.11e-05	0.00215875
ENSRNOG00000001194	ribosomal RNA processing 1B [Source:RGD Symbol;Acc:1305633]	Rrp1b	108.623	-0.51726	9.27e-05	0.00219288
ENSRNOG00000008761	neuronal calcium sensor 1 [Source:RGD Symbol;Acc:68417]	Ncs1	395.166	0.420057	9.41e-05	0.00222171
ENSRNOG00000014503	CUGBP, Elav-like family member 4 [Source:RGD Symbol;Acc:1307630]	Celf4	361.57	0.493675	9.48e-05	0.00223554
ENSRNOG00000020417	glycogen synthase kinase 3 alpha [Source:RGD Symbol;Acc:620351]	Gsk3a	1794.1	0.293716	9.59e-05	0.00225655
ENSRNOG00000001966	NA	Zbtb20	26.8289	-0.761637	9.62e-05	0.00226084
ENSRNOG00000011986	keratin 12, type I [Source:RGD Symbol;Acc:1304805]	Krt12	4.408	0.730782	9.78e-05	0.00229469
ENSRNOG00000012929	WD repeat and SOCS box-containing 1 [Source:RGD Symbol;Acc:1307835]	Wsb1	4321.52	-0.318516	9.9e-05	0.00231984
ENSRNOG00000020993	membrane-spanning 4-domains, subfamily A, member 2 [Source:RGD Symbol;Acc:2598]	Ms4a2	5.66396	-0.721828	9.95e-05	0.00232831
ENSRNOG00000011648	aquaporin 1 [Source:RGD Symbol;Acc:2141]	Aqp1	76.9731	-0.607101	0.000100623	0.00235096
ENSRNOG00000021087	leucine-rich repeat LGI family, member 4 [Source:RGD Symbol;Acc:735035]	Lgi4	1831.55	-0.18897	0.000101995	0.00237942
ENSRNOG00000022707	peripheral myelin protein 2 [Source:RGD Symbol;Acc:1585218]	Pmp2	12.6938	-0.784622	0.000103745	0.00241662
ENSRNOG00000013642	leucine rich repeat containing 41 [Source:RGD Symbol;Acc:1311221]	Lrrc41	532.857	0.250106	0.0001042	0.00242358
ENSRNOG00000000177	phosphatidic acid phosphatase type 2c [Source:RGD Symbol;Acc:628893]	Ppap2c	200.082	-0.362758	0.00010535	0.00244302
ENSRNOG00000007230	KN motif and ankyrin repeat domains 3 [Source:RGD Symbol;Acc:1308853]	Kank3	309.656	-0.467576	0.000105298	0.00244302
ENSRNOG00000046947	adenylate kinase 5 [Source:RGD Symbol;Acc:1590818]	Ak5	2642.56	0.249286	0.00010576	0.00244886
ENSRNOG00000031287	calcium channel, voltage-dependent, alpha2/delta subunit 3 [Source:RGD Symbol;Acc:631361]	Cacna2d3	749.161	0.374252	0.000106253	0.00245664
ENSRNOG00000020173	tyrosine kinase with immunoglobulin-like and EGF-like domains 1 [Source:RGD Symbol;Acc:621642]	Tie1	524.226	-0.395046	0.000106648	0.0024621
ENSRNOG00000029682	chloride intracellular channel 1 [Source:RGD Symbol;Acc:1303043]	Clic1	327.746	-0.359114	0.000107334	0.00247425
ENSRNOG00000000237	similar to Protein Njmu-R1 [Source:RGD Symbol;Acc:1310429]	RGD1310429	173.595	0.560781	0.000107575	0.00247426
ENSRNOG00000010784	secretogranin III [Source:RGD Symbol;Acc:621209]	Scg3	4383.95	0.29739	0.000107689	0.00247426
ENSRNOG00000014008	major facilitator superfamily domain containing 2A [Source:RGD Symbol;Acc:1310174]	Mfsd2a	443.637	-0.31906	0.000107812	0.00247426
ENSRNOG00000043031	retinal degeneration 3-like [Source:RGD Symbol;Acc:1305627]	RGD1305627	86.9783	0.488775	0.000107996	0.00247484
ENSRNOG00000037476	polypeptide N-acetylgalactosaminyltransferase 9 [Source:RGD Symbol;Acc:1311523]	Galnt9	793.028	0.30401	0.000108394	0.0024803
ENSRNOG00000006930	calsequestrin 1 (fast-twitch, skeletal muscle) [Source:RGD Symbol;Acc:1586677]	Casq1	61.8985	-0.547274	0.000109899	0.00251104
ENSRNOG00000010685	T-box18 [Source:RGD Symbol;Acc:1309856]	Tbx18	69.5125	-0.512203	0.000110076	0.00251139
ENSRNOG00000006483	HEAT repeat containing 5A [Source:RGD Symbol;Acc:1561116]	Heatr5a	457.912	-0.38244	0.000110282	0.00251238
ENSRNOG00000001706	kalirin, RhoGEF kinase [Source:RGD Symbol;Acc:621865]	Kalrn	924.739	0.471438	0.000111611	0.00253154
ENSRNOG00000006761	SH3-domain GRB2-like 2 [Source:RGD Symbol;Acc:620276]	Sh3gl2	1292.88	0.449013	0.000111545	0.00253154
ENSRNOG00000026309	leucine rich repeat containing 23 [Source:RGD Symbol;Acc:1304779]	Lrrc23	282.697	-0.4128	0.000111403	0.00253154
ENSRNOG00000010510	NA	Col12a1	283.346	-0.414338	0.000112517	0.00254466
ENSRNOG00000019482	guanine nucleotide binding protein (G protein), alpha activating activity polypeptide O [Source:RGD Symbol;Acc:628732]	Gnao1	2756.66	0.383232	0.000112448	0.00254466
ENSRNOG00000021256	adrenoceptor alpha 1D [Source:RGD Symbol;Acc:62064]	Adra1d	304.914	0.321534	0.000113585	0.00256134
ENSRNOG00000039152	FRAS1 related extracellular matrix 3 [Source:RGD Symbol;Acc:1562701]	Frem3	12.5551	0.779445	0.000113473	0.00256134
ENSRNOG00000013215	dCMP deaminase [Source:RGD Symbol;Acc:1359671]	Dctd	133.708	-0.423403	0.000114779	0.00258079
ENSRNOG00000018046	lectin, galactoside-binding, soluble, 8 [Source:RGD Symbol;Acc:621272]	Lgals8	1083.01	-0.183051	0.00011474	0.00258079
ENSRNOG00000005602	methylenetetrahydrofolate dehydrogenase (NADP+ dependent) 1, methenyltetrahydrofolate cyclohydrolase, formyltetrahydrofolate synthetase [Source:RGD Symbol;Acc:708531]	Mthfd1	588.979	0.280005	0.000114954	0.00258098
ENSRNOG00000010732	similar to SAP18 [Source:RGD Symbol;Acc:1561590]	Sap18	722.73	-0.331234	0.000116698	0.00261475
ENSRNOG00000016470	NADH dehydrogenase (ubiquinone) 1 alpha subcomplex 10 [Source:RGD Symbol;Acc:727968]	Ndufa10	3085.75	0.174194	0.000116795	0.00261475
ENSRNOG00000025584	ArfGAP with GTPase domain, ankyrin repeat and PH domain 2 [Source:RGD Symbol;Acc:628844]	Agap2	8590.29	0.249689	0.000117253	0.00262124
ENSRNOG00000016343	dickkopf WNT signaling pathway inhibitor 3 [Source:RGD Symbol;Acc:621846]	Dkk3	1814.48	0.335431	0.000120834	0.0026938
ENSRNOG00000025502	Rho guanine nucleotide exchange factor (GEF) 37 [Source:RGD Symbol;Acc:1560471]	Arhgef37	98.2323	-0.523389	0.000120846	0.0026938
ENSRNOG00000003367	transmembrane protein 220 [Source:RGD Symbol;Acc:1309576]	Tmem220	53.7018	0.541156	0.000122188	0.00271443
ENSRNOG00000009071	GRIP1 associated protein 1 [Source:RGD Symbol;Acc:621249]	Gripap1	2608.54	0.164802	0.000122295	0.00271443
ENSRNOG00000019305	SH3 domain and tetratricopeptide repeats 2 [Source:RGD Symbol;Acc:1309038]	Sh3tc2	77.3473	-0.604348	0.000122247	0.00271443
ENSRNOG00000010165	tumor necrosis factor, alpha-induced protein 2 [Source:RGD Symbol;Acc:1594556]	Tnfaip2	77.2878	0.490035	0.000122659	0.00271862
ENSRNOG00000001644	transmembrane protein 30C [Source:RGD Symbol;Acc:1306090]	Tmem30c	12.6465	-0.775409	0.000125817	0.00278464
ENSRNOG00000003214			189.857	0.393931	0.000127684	0.00282195
ENSRNOG00000022581	NA	Atp10a	339.023	-0.342695	0.000128577	0.00283764
ENSRNOG00000014162	pleckstrin homology domain containing, family B (evectins) member 2 [Source:RGD Symbol;Acc:1310954]	Plekhb2	7600.62	0.17701	0.000128814	0.00283884
ENSRNOG00000007748	testis expressed 15 [Source:RGD Symbol;Acc:1311266]	Tex15	68.3798	-0.641374	0.000129699	0.00285025
ENSRNOG00000010553	paraneoplastic Ma antigen 1 [Source:RGD Symbol;Acc:621230]	Pnma1	27.5797	0.712382	0.000129645	0.00285025
ENSRNOG00000000840	ATPase, H+ transporting, lysosomal V1 subunit G2 [Source:RGD Symbol;Acc:1303186]	Atp6v1g2	5583.49	0.229554	0.00013085	0.00286745
ENSRNOG00000016340	NA	Plcg1	3041.53	-0.325019	0.000130691	0.00286745
ENSRNOG00000004972	uridine phosphorylase 1 [Source:RGD Symbol;Acc:1305566]	Upp1	134.779	-0.503954	0.000131862	0.00288075
ENSRNOG00000015753	Epsin 1 [Source:RGD Symbol;Acc:619772]	Epn1	3212.86	0.25768	0.000132014	0.00288075
ENSRNOG00000028844	solute carrier family 9, subfamily A (NHE5, cation proton antiporter 5), member 5 [Source:RGD Symbol;Acc:620473]	Slc9a5	784.545	-0.281554	0.000131905	0.00288075
ENSRNOG00000028844	solute carrier family 9, subfamily A (NHE5, cation proton antiporter 5), member 5 [Source:RGD Symbol;Acc:620473]	Slc9a5	784.545	-0.281554	0.000131905	0.00288075
ENSRNOG00000047911	migration and invasion-inhibitory protein-like [Source:RGD Symbol;Acc:6492682]	Miip	85.668	-0.593405	0.000132424	0.00288566
ENSRNOG00000006779	carnitine O-octanoyltransferase [Source:RGD Symbol;Acc:70908]	Crot	655.689	0.384807	0.000132742	0.00288853
ENSRNOG00000013869	potassium channel, inwardly rectifying subfamily J, member 4 [Source:RGD Symbol;Acc:621436]	Kcnj4	655.663	0.290882	0.000133445	0.00289977
ENSRNOG00000010584	transmembrane protein 123 [Source:RGD Symbol;Acc:1305625]	Tmem123	403.152	-0.322403	0.0001339	0.00290558
ENSRNOG00000011891	ATPase, H transporting, lysosomal V1 subunit B2 [Source:RGD Symbol;Acc:620284]	Atp6v1b2	10353.4	0.174799	0.000134441	0.00291326
ENSRNOG00000013003	src-related kinase lacking C-terminal regulatory tyrosine and N-terminal myristylation sites [Source:RGD Symbol;Acc:1306602]	Srms	24.9201	-0.687134	0.000135233	0.00292029
ENSRNOG00000041717			678.308	-0.269652	0.000135329	0.00292029
ENSRNOG00000050490	microRNA mir-3064 [Source:RGD Symbol;Acc:9685093]		144.626	-0.482696	0.000135131	0.00292029
ENSRNOG00000015077	acyl-CoA synthetase family member 3 [Source:RGD Symbol;Acc:1586037]	Acsf3	371.228	0.31583	0.00013635	0.00293825
ENSRNOG00000012490	amphiphysin-like [Source:RGD Symbol;Acc:6496650]	Amph	595.482	0.463743	0.000136774	0.0029433
ENSRNOG00000001712	ALG3, alpha-1,3- mannosyltransferase [Source:RGD Symbol;Acc:1306004]	Alg3	307.395	0.350559	0.000137621	0.00295742
ENSRNOG00000002626	carbonic anhydrase 10 [Source:RGD Symbol;Acc:2322930]	Ca10	219.515	0.484556	0.000139279	0.00298068
ENSRNOG00000014801	endo/exonuclease (5'-3'), endonuclease G-like [Source:RGD Symbol;Acc:1304628]	Exog	303.016	0.277428	0.00013912	0.00298068
ENSRNOG00000015461	serpin peptidase inhibitor, clade E (nexin, plasminogen activator inhibitor type 1), member 2 [Source:RGD Symbol;Acc:3748]	Serpine2	5376.89	0.151008	0.00013911	0.00298068
ENSRNOG00000017904	nucleolar protein 7 [Source:RGD Symbol;Acc:1565934]	Nol7	1709.58	-0.184032	0.000140478	0.0030022
ENSRNOG00000037871	sideroflexin 5 [Source:RGD Symbol;Acc:628706]	Sfxn5	299.185	0.483285	0.000140925	0.00300763
ENSRNOG00000026787	dispatched homolog 2 (Drosophila) [Source:RGD Symbol;Acc:1309569]	Disp2	5655.89	0.189796	0.000142247	0.00303167
ENSRNOG00000013286	phosducin-like 3 [Source:RGD Symbol;Acc:1309663]	Pdcl3	772.854	-0.242502	0.000144087	0.00306669
ENSRNOG00000009350	seizure related 6 homolog (mouse) [Source:RGD Symbol;Acc:619780]	Sez6	3906.21	0.14832	0.000144543	0.00307218
ENSRNOG00000023919	glioblastoma amplified sequence [Source:RGD Symbol;Acc:1566421]	Gbas	307.156	0.402728	0.000145937	0.00309757
ENSRNOG00000020669	ovo-like zinc finger 1 [Source:RGD Symbol;Acc:1306956]	Ovol1	158.682	-0.426474	0.000146274	0.00310048
ENSRNOG00000012516	NA	C7	250.974	-0.36365	0.000146962	0.00311083
ENSRNOG00000020845	Tyro protein tyrosine kinase binding protein [Source:RGD Symbol;Acc:1303081]	Tyrobp	244.655	-0.447519	0.000147315	0.00311406
ENSRNOG00000001653	ST3 beta-galactoside alpha-2,3-sialyltransferase 6 [Source:RGD Symbol;Acc:1303279]	St3gal6	452.926	-0.28255	0.00014949	0.00314239
ENSRNOG00000015202	DnaJ (Hsp40) homolog, subfamily C, member 5 [Source:RGD Symbol;Acc:620516]	Dnajc5	213.087	0.336152	0.000149092	0.00314239
ENSRNOG00000023356	eukaryotic translation initiation factor 5B [Source:RGD Symbol;Acc:735017]	Eif5b	1673.06	-0.266969	0.000149512	0.00314239
ENSRNOG00000027888	cms1 ribosomal small subunit homolog (yeast) [Source:RGD Symbol;Acc:1309437]	RGD1309437	319.675	0.503222	0.000149869	0.00314239
ENSRNOG00000033729	zinc finger protein 719 [Source:RGD Symbol;Acc:2319483]	Zfp715	121.779	-0.489814	0.000149819	0.00314239
ENSRNOG00000037307	spermatogenesis associated 22 [Source:RGD Symbol;Acc:1565378]	Spata22	6.97873	-0.763007	0.000149707	0.00314239
ENSRNOG00000011026	interferon regulatory factor 2 binding protein-like [Source:RGD Symbol;Acc:1310994]	Irf2bpl	468.097	0.316674	0.000150671	0.00315495
ENSRNOG00000019598	vascular endothelial growth factor A [Source:RGD Symbol;Acc:619991]	Vegfa	2101.37	-0.246013	0.000150988	0.00315734
ENSRNOG00000008005	AT-hook transcription factor [Source:RGD Symbol;Acc:1308202]	Akna	164.141	-0.405734	0.000151678	0.00316324
ENSRNOG00000013223	fumarylacetoacetate hydrolase [Source:RGD Symbol;Acc:61932]	Fah	1094.71	-0.278375	0.000151516	0.00316324
ENSRNOG00000014230	microtubule-associated protein 1A [Source:RGD Symbol;Acc:3042]	Map1a	11423.9	0.199717	0.000152807	0.00318253
ENSRNOG00000010037	erythrocyte membrane protein band 4.1 [Source:RGD Symbol;Acc:1564762]	Epb4.1	330.395	-0.339237	0.000153155	0.0031855
ENSRNOG00000003812	neuroligin 3 [Source:RGD Symbol;Acc:621119]	Nlgn3	478.352	0.329829	0.000153569	0.00318984
ENSRNOG00000045539	dual specificity phosphatase 11 (RNA/RNP complex 1-interacting) [Source:RGD Symbol;Acc:1307038]	Dusp11	28.1218	-0.686443	0.000155344	0.0032224
ENSRNOG00000025551	regulator of G-protein signaling 22 [Source:RGD Symbol;Acc:1565493]	Rgs22	49.3163	-0.618495	0.000156412	0.00324022
ENSRNOG00000046621	Eukaryotic translation initiation factor 5B [Source:UniProtKB/TrEMBL;Acc:M0R7Z0]		114.045	0.606612	0.000157879	0.00326627
ENSRNOG00000012482	NDRG family member 4 [Source:RGD Symbol;Acc:621593]	Ndrg4	28967.6	0.155293	0.000158594	0.0032767
ENSRNOG00000000248	serine/arginine-rich splicing factor 2 [Source:RGD Symbol;Acc:1359422]	Srsf2	4758.57	-0.233532	0.000159829	0.00329353
ENSRNOG00000046500	immunity-related GTPase family, Q [Source:RGD Symbol;Acc:1309409]	Irgq	1431.75	0.205185	0.000159833	0.00329353
ENSRNOG00000012868	uveal autoantigen with coiled-coil domains and ankyrin repeats [Source:RGD Symbol;Acc:1560011]	Uaca	359.391	-0.35126	0.000160441	0.00330169
ENSRNOG00000001368	rabphilin 3A [Source:RGD Symbol;Acc:620073]	Rph3a	871.168	0.504219	0.000161383	0.0033123
ENSRNOG00000019342	sulfotransferase family, cytosolic, 1A, phenol-preferring, member 1 [Source:RGD Symbol;Acc:3767]	Sult1a1	405.435	-0.376675	0.000161211	0.0033123
ENSRNOG00000028580	pecanex-like 2 (Drosophila) [Source:RGD Symbol;Acc:1305883]	Pcnxl2	467.797	0.288924	0.000162148	0.0033236
ENSRNOG00000001492	solute carrier family 8 (sodium/calcium exchanger), member 2 [Source:RGD Symbol;Acc:620194]	Slc8a2	1093.4	0.362899	0.000162365	0.00332367
ENSRNOG00000043295	similar to hypothetical protein LOC284018 isoform b [Source:RGD Symbol;Acc:1565033]	RGD1565033	479.174	-0.277718	0.000163254	0.00333748
ENSRNOG00000012019	beta-1,3-N-acetylgalactosaminyltransferase 1 (globoside blood group) [Source:RGD Symbol;Acc:1304797]	B3galnt1	973.968	-0.224861	0.000164108	0.00334753
ENSRNOG00000016138	NA	Crtc2	943.207	-0.228312	0.000164177	0.00334753
ENSRNOG00000004026	ATPase, Ca++ transporting, plasma membrane 1 [Source:RGD Symbol;Acc:621303]	Atp2b1	1538.87	0.433306	0.000164572	0.00335118
ENSRNOG00000018784	junctophilin 3 [Source:RGD Symbol;Acc:1308416]	Jph3	3149.87	0.2413	0.000164943	0.00335434
ENSRNOG00000008936	mitogen-activated protein kinase kinase kinase 6 [Source:RGD Symbol;Acc:1304625]	Map3k6	39.7946	-0.636058	0.000166437	0.0033803
ENSRNOG00000014064	cathepsin H [Source:RGD Symbol;Acc:2447]	Ctsh	1053.27	-0.243362	0.000166804	0.00338332
ENSRNOG00000000024	heme binding protein 1 [Source:RGD Symbol;Acc:1304581]	Hebp1	429.704	0.226451	0.00016784	0.00339552
ENSRNOG00000010378	solute carrier family 4, sodium bicarbonate cotransporter, member 5 [Source:RGD Symbol;Acc:1303009]	Slc4a5	45.1495	-0.667617	0.000168461	0.00339552
ENSRNOG00000016778	COP9 signalosome subunit 7A [Source:RGD Symbol;Acc:1310070]	Cops7a	1017.92	0.266601	0.0001682	0.00339552
ENSRNOG00000021748	LAS1-like (S. cerevisiae) [Source:RGD Symbol;Acc:1565755]	Las1l	1382.62	-0.245745	0.00016786	0.00339552
ENSRNOG00000033134	myocyte enhancer factor 2C [Source:RGD Symbol;Acc:1563119]	Mef2c	87.0299	0.636413	0.000168498	0.00339552
ENSRNOG00000024036	family with sequence similarity 98, member C [Source:RGD Symbol;Acc:1303117]	FAM98C	671.03	-0.458141	0.000169423	0.00340975
ENSRNOG00000014061	dual specificity phosphatase 5 [Source:RGD Symbol;Acc:620854]	Dusp5	136.977	-0.425376	0.000170661	0.00342578
ENSRNOG00000029078	high mobility group nucleosome binding domain 5B [Source:RGD Symbol;Acc:1308736]	Hmgm5b	246.534	-0.323242	0.000170537	0.00342578
ENSRNOG00000018097	ER membrane protein complex subunit 1 [Source:RGD Symbol;Acc:1310427]	RGD1310427	1233.79	0.255211	0.000171854	0.00344528
ENSRNOG00000048310	leucine-rich repeat-containing protein 57-like [Source:RGD Symbol;Acc:6498299]	Lrrc57	13.883	0.746092	0.000172651	0.00345681
ENSRNOG00000029799	translocase of outer mitochondrial membrane 34 [Source:RGD Symbol;Acc:1309029]	Tomm34	1765.76	0.172972	0.000173003	0.00345939
ENSRNOG00000013875	F-box and leucine-rich repeat protein 17 [Source:RGD Symbol;Acc:1309773]	Fbxl17	251.852	0.427775	0.000174621	0.00347831
ENSRNOG00000028137	marker of proliferation Ki-67 [Source:RGD Symbol;Acc:1305476]	Mki67	41.4193	0.551522	0.000174502	0.00347831
ENSRNOG00000043007	reticulocalbin 3, EF-hand calcium binding domain [Source:RGD Symbol;Acc:1359365]	Rcn3	349.137	-0.434572	0.000174512	0.00347831
ENSRNOG00000013744	A kinase (PRKA) interacting protein 1 [Source:RGD Symbol;Acc:1306959]	Akip1	169.07	-0.414129	0.000175386	0.00348469
ENSRNOG00000020351	vacuolar protein sorting 4 homolog A (S. cerevisiae) [Source:RGD Symbol;Acc:628810]	Vps4a	1365.31	0.235872	0.00017539	0.00348469
ENSRNOG00000008218	ATPase, H+ transporting V0 subunit e2 [Source:RGD Symbol;Acc:1303238]	Atp6v0e2	4873.06	0.177469	0.000175657	0.00348554
ENSRNOG00000009282	negative regulator of ubiquitin-like proteins 1 [Source:RGD Symbol;Acc:1359489]	Nub1	1326.91	0.261256	0.000176205	0.00349093
ENSRNOG00000050843	methylmalonyl CoA mutase [Source:RGD Symbol;Acc:1587662]	Mut	301.905	0.477023	0.000176378	0.00349093
ENSRNOG00000024798	bora, aurora kinase A activator [Source:RGD Symbol;Acc:1309522]	Bora	165.158	-0.457934	0.000176671	0.00349229
ENSRNOG00000000661	Hermansky-Pudlak syndrome 4 [Source:RGD Symbol;Acc:1308070]	Hps4	742.972	-0.321447	0.000178301	0.00351843
ENSRNOG00000014613	dimethylarginine dimethylaminohydrolase 1 [Source:RGD Symbol;Acc:70968]	Ddah1	317.822	0.435129	0.000178446	0.00351843
ENSRNOG00000015332	THO complex 1 [Source:RGD Symbol;Acc:1308657]	Thoc1	767.546	-0.312671	0.000179048	0.00352582
ENSRNOG00000009993	decapping enzyme, scavenger [Source:RGD Symbol;Acc:628887]	Dcps	380.186	0.392094	0.00018235	0.00358629
ENSRNOG00000043390	sterile alpha motif domain containing 12 [Source:RGD Symbol;Acc:1561402]	Samd12	85.1907	-0.467346	0.000182972	0.00359398
ENSRNOG00000043390	sterile alpha motif domain containing 12 [Source:RGD Symbol;Acc:1561402]	Samd12	85.1907	-0.467346	0.000182972	0.00359398
ENSRNOG00000010232	ectonucleotide pyrophosphatase/phosphodiesterase 5 [Source:RGD Symbol;Acc:1359199]	Enpp5	3555.88	0.259153	0.000183751	0.00360471
ENSRNOG00000017770	cell division cycle 123 [Source:RGD Symbol;Acc:619766]	Cdc123	1448.94	0.215896	0.000184812	0.0036164
ENSRNOG00000030238	fibronectin type III domain containing 5 [Source:RGD Symbol;Acc:708525]	Fndc5	134.243	0.496865	0.000184634	0.0036164
ENSRNOG00000024435	Williams-Beuren syndrome chromosome region 17 [Source:RGD Symbol;Acc:1563452]	Wbscr17	63.7873	0.57292	0.000186642	0.00364761
ENSRNOG00000048220	NA	Clec12a	12.4566	-0.746359	0.000188413	0.00367761
ENSRNOG00000004417	family with sequence similarity 117, member A [Source:RGD Symbol;Acc:1561062]	Fam117a	119.721	-0.418178	0.000188909	0.00368266
ENSRNOG00000001454	eukaryotic translation initiation factor 4H [Source:RGD Symbol;Acc:1359222]	Eif4h	5311.57	0.177482	0.000190405	0.00370717
ENSRNOG00000006689	chromodomain helicase DNA binding protein 7 [Source:RGD Symbol;Acc:1311921]	Chd7	580.01	-0.379806	0.00019156	0.00372499
ENSRNOG00000017193	leucine rich repeat and Ig domain containing 1 [Source:RGD Symbol;Acc:1308668]	Lingo1	1647.16	0.283707	0.000192287	0.00372979
ENSRNOG00000022702	F-box protein 22 [Source:RGD Symbol;Acc:1306664]	Fbxo22	1159.07	-0.171096	0.000192138	0.00372979
ENSRNOG00000016256	myosin IXb [Source:RGD Symbol;Acc:3146]	Myo9b	1553.27	-0.34176	0.00019326	0.00374398
ENSRNOG00000001011	family with sequence similarity 101, member A [Source:RGD Symbol;Acc:1588777]	Fam101a	22.7975	0.671966	0.000193877	0.00375127
ENSRNOG00000000521	cyclin-dependent kinase inhibitor 1A [Source:RGD Symbol;Acc:69328]	Cdkn1a	198.274	-0.43847	0.00019435	0.00375574
ENSRNOG00000017113	cyclin T2 [Source:RGD Symbol;Acc:1309205]	Ccnt2	1777.39	-0.355137	0.000195338	0.00377015
ENSRNOG00000000596	FYN proto-oncogene, Src family tyrosine kinase [Source:RGD Symbol;Acc:2641]	Fyn	884.205	0.263991	0.000195762	0.00377364
ENSRNOG00000001707	von Willebrand factor A domain containing 5B2 [Source:RGD Symbol;Acc:1564491]	Vwa5b2	1092.79	-0.38056	0.000196584	0.00378478
ENSRNOG00000006649	thyroid hormone receptor beta [Source:RGD Symbol;Acc:3858]	Thrb	171.653	0.525164	0.000199449	0.00383269
ENSRNOG00000026679	sodium channel, voltage-gated, type IV, beta subunit [Source:RGD Symbol;Acc:631404]	Scn4b	2213.89	0.292833	0.000199565	0.00383269
ENSRNOG00000023664	leptin receptor [Source:RGD Symbol;Acc:3001]	Leprot	52.2432	-0.576693	0.000200264	0.00384136
ENSRNOG00000017260	cerebellar degeneration-related protein 2 [Source:RGD Symbol;Acc:1310578]	Cdr2	617.75	-0.234858	0.000200625	0.00384353
ENSRNOG00000001343	NA	Bcl7a	199.958	0.458445	0.000205065	0.00392377
ENSRNOG00000010610	hydroxyprostaglandin dehydrogenase 15 (NAD) [Source:RGD Symbol;Acc:620087]	Hpgd	29.8576	-0.69397	0.000205375	0.00392486
ENSRNOG00000040205	zinc finger, CCHC domain containing 24 [Source:RGD Symbol;Acc:1306164]	Zcchc24	2006.04	-0.185107	0.00020564	0.0039251
ENSRNOG00000048057	NA	Zfp106	1236.95	-0.352232	0.000205969	0.00392654
ENSRNOG00000013492	CAP, adenylate cyclase-associated protein 1 (yeast) [Source:RGD Symbol;Acc:620309]	Cap1	3369.24	0.191144	0.000207215	0.00394547
ENSRNOG00000017659	heparan sulfate (glucosamine) 3-O-sulfotransferase 2 [Source:RGD Symbol;Acc:727787]	Hs3st2	333.701	0.333655	0.000208359	0.00395754
ENSRNOG00000034093	Protein LOC102549957 [Source:UniProtKB/TrEMBL;Acc:M0RCB1]		482.652	0.446457	0.000208147	0.00395754
ENSRNOG00000019825	zinc finger, DHHC-type containing 24 [Source:RGD Symbol;Acc:1565630]	Zdhhc24	127.65	0.376405	0.000208638	0.003958
ENSRNOG00000017023	transcription factor 25 (basic helix-loop-helix) [Source:RGD Symbol;Acc:1309054]	Tcf25	3295.35	0.27715	0.000209264	0.00396505
ENSRNOG00000002229	adenylate cyclase 5 [Source:RGD Symbol;Acc:71014]	Adcy5	1559.2	0.328203	0.00020963	0.00396714
ENSRNOG00000012122	clavesin 2 [Source:RGD Symbol;Acc:1306801]	CLVS2	44.6688	0.595758	0.000210503	0.0039781
ENSRNOG00000017716	uncoupling protein 3 (mitochondrial, proton carrier) [Source:RGD Symbol;Acc:3933]	Ucp3	8.01721	-0.694643	0.000210722	0.0039781
ENSRNOG00000004521	pre-mRNA processing factor 39 [Source:RGD Symbol;Acc:1308702]	Prpf39	1534.25	-0.355938	0.00021402	0.00403491
ENSRNOG00000025121	phospholipase A2, group III [Source:RGD Symbol;Acc:1305323]	Pla2g3	96.6759	-0.549134	0.00021425	0.00403491
ENSRNOG00000048111	NA		72.6962	-0.669679	0.000215683	0.00405697
ENSRNOG00000014964	haptoglobin [Source:RGD Symbol;Acc:2825]	Hp	89.2754	-0.561881	0.000216454	0.00406655
ENSRNOG00000008024	PX domain containing serine/threonine kinase [Source:RGD Symbol;Acc:727819]	Pxk	881.496	-0.206192	0.000217003	0.00407194
ENSRNOG00000027066	serine/threonine kinase 32A [Source:RGD Symbol;Acc:1308338]	Stk32a	19.2433	0.744099	0.00021796	0.00408499
ENSRNOG00000024264	archaelysin family metallopeptidase 1 [Source:RGD Symbol;Acc:1311314]	Amz1	177.2	0.35836	0.000218468	0.00408956
ENSRNOG00000006028	tubulin, gamma complex associated protein 6 [Source:RGD Symbol;Acc:1307743]	Tubgcp6	1133.77	-0.184322	0.000219248	0.00409185
ENSRNOG00000013407	solute carrier family 5 (sodium/inositol cotransporter), member 11 [Source:RGD Symbol;Acc:621410]	Slc5a11	333.94	-0.358641	0.000219298	0.00409185
ENSRNOG00000018297	occludin [Source:RGD Symbol;Acc:620089]	Ocln	330.361	-0.319331	0.00021938	0.00409185
ENSRNOG00000030410	zinc finger protein 958 [Source:RGD Symbol;Acc:2311392]	Zfp958	553.453	-0.333732	0.000221904	0.00413396
ENSRNOG00000031494	RGD1563714 [Source:RGD Symbol;Acc:1563714]	RGD1563714	20.8593	-0.693975	0.000222429	0.00413878
ENSRNOG00000017702	glycosylphosphatidylinositol specific phospholipase D1 [Source:RGD Symbol;Acc:631371]	Gpld1	1001.95	-0.236587	0.000224517	0.00417262
ENSRNOG00000000443	complement component 4A (Rodgers blood group) [Source:RGD Symbol;Acc:620005]	C4a	72.6872	-0.625899	0.000224941	0.00417551
ENSRNOG00000011154	adhesion G protein-coupled receptor F5 [Source:RGD Symbol;Acc:621679]	Gpr116	405.544	-0.304209	0.000225306	0.00417731
ENSRNOG00000018040	GINS complex subunit 4 (Sld5 homolog) [Source:RGD Symbol;Acc:1307397]	Gins4	123.388	-0.39065	0.000226784	0.00419969
ENSRNOG00000000728	chloride intracellular channel 2 [Source:RGD Symbol;Acc:1306580]	Clic2	78.0645	-0.480331	0.000227554	0.00420394
ENSRNOG00000024039	serine incorporator 5 [Source:RGD Symbol;Acc:621571]	Serinc5	2353.97	-0.234289	0.000227298	0.00420394
ENSRNOG00000030466	cytochrome P450 2J3-like [Source:RGD Symbol;Acc:6486125]	Cyp2j13	4.84468	0.675528	0.0002292	0.0042293
ENSRNOG00000034007	nuclear receptor subfamily 3, group C, member 2 [Source:RGD Symbol;Acc:3094]	Nr3c2	63.8668	0.59367	0.000229516	0.00423013
ENSRNOG00000001214	phosphofructokinase, liver [Source:RGD Symbol;Acc:3311]	Pfkl	1834.39	0.260219	0.000232473	0.00427448
ENSRNOG00000033321	high mobility group box 2-like 1 [Source:RGD Symbol;Acc:1564519]	RGD1564519	15.612	-0.736281	0.000232228	0.00427448
ENSRNOG00000003777	cholinergic receptor, nicotinic, epsilon (muscle) [Source:RGD Symbol;Acc:2353]	Chrne	39.7674	-0.634162	0.000233306	0.00427939
ENSRNOG00000004280	transcobalamin 2 [Source:RGD Symbol;Acc:620681]	Tcn2	510.641	-0.280251	0.000233727	0.00427939
ENSRNOG00000005947	phosphodiesterase 6H, cGMP-specific, cone, gamma [Source:RGD Symbol;Acc:70933]	Pde6h	8.39274	-0.72808	0.000233418	0.00427939
ENSRNOG00000014102	WD repeat domain 38 [Source:RGD Symbol;Acc:1562587]	Wdr38	13.7681	-0.732417	0.000233842	0.00427939
ENSRNOG00000000704	chemokine-like receptor 1 [Source:RGD Symbol;Acc:69359]	Cmklr1	39.2449	-0.632017	0.000236586	0.00432451
ENSRNOG00000001796	diacylglycerol kinase, gamma [Source:RGD Symbol;Acc:2499]	Dgkg	249.705	0.53728	0.000239179	0.00436677
ENSRNOG00000013076	casein kinase 1, epsilon [Source:RGD Symbol;Acc:62045]	Csnk1e	301.663	0.305834	0.000240507	0.00438587
ENSRNOG00000024071	mature T-cell proliferation 1 [Source:RGD Symbol;Acc:1561352]	Mtcp1	146.787	-0.480384	0.000240834	0.00438669
ENSRNOG00000014083	IQ motif and Sec7 domain 3 [Source:RGD Symbol;Acc:1593191]	Iqsec3	2065.57	0.191745	0.000246015	0.00447581
ENSRNOG00000009033	contactin 2 (axonal) [Source:RGD Symbol;Acc:3821]	Cntn2	1443.14	-0.220725	0.000247057	0.00447903
ENSRNOG00000011912	transmembrane protein 38a [Source:RGD Symbol;Acc:1307901]	Tmem38a	731.726	0.300775	0.00024686	0.00447903
ENSRNOG00000014050	prostaglandin E synthase 2 [Source:RGD Symbol;Acc:1310836]	Ptges2	737.492	0.230341	0.000246898	0.00447903
ENSRNOG00000011129	NA	Arhgef40	862.695	-0.257262	0.000247452	0.00448096
ENSRNOG00000012876	solute carrier family 6 (neurotransmitter transporter), member 13 [Source:RGD Symbol;Acc:620788]	Slc6a13	142.722	-0.47296	0.000248111	0.00448766
ENSRNOG00000010477	protein-O-mannosyltransferase 1 [Source:RGD Symbol;Acc:620078]	Pomt1	445.699	-0.285285	0.000249991	0.00451641
ENSRNOG00000016702	NA	Gsg1l	104.146	0.466225	0.000251532	0.00453896
ENSRNOG00000021109	coiled-coil domain containing 114 [Source:RGD Symbol;Acc:1308141]	Ccdc114	58.0619	-0.542871	0.000253528	0.00456969
ENSRNOG00000014440	Josephin domain containing 1 [Source:RGD Symbol;Acc:1305388]	Josd1	995.377	0.174451	0.000254966	0.00459027
ENSRNOG00000033865	NA		141.923	-0.490427	0.000255399	0.00459275
ENSRNOG00000004553	COX20 cytochrome C oxidase assembly factor [Source:RGD Symbol;Acc:1309105]	Cox20	1225.79	-0.242655	0.000258575	0.00463378
ENSRNOG00000020147	NA	Cers1	119.934	0.489912	0.00025804	0.00463378
ENSRNOG00000050746			45.8312	-0.579772	0.000258383	0.00463378
ENSRNOG00000010652	dedicator of cytokinesis 6 [Source:RGD Symbol;Acc:1306517]	Dock6	217.041	-0.400127	0.000261109	0.0046738
ENSRNOG00000038202	calmodulin-like 4 [Source:RGD Symbol;Acc:1583918]	Calml4	140.601	-0.502116	0.000261966	0.00468374
ENSRNOG00000012531	Eph receptor B2 [Source:RGD Symbol;Acc:1564232]	Ephb2	90.5274	0.510054	0.000263343	0.00470294
ENSRNOG00000012450	dynein light chain roadblock-type 2 [Source:RGD Symbol;Acc:1306930]	Dynlrb2	75.1467	-0.539698	0.000264679	0.00472137
ENSRNOG00000019799	protocadherin gamma subfamily C, 3 [Source:EntrezGene;Acc:116782]	Pcdhga12	918.36	0.413487	0.000267958	0.00476892
ENSRNOG00000028594	interferon (alpha, beta and omega) receptor 1 [Source:RGD Symbol;Acc:1305399]	Ifnar1	1046.84	0.219022	0.00026779	0.00476892
ENSRNOG00000042446	ankyrin repeat domain 63 [Source:RGD Symbol;Acc:1595953]	Ankrd63	31.5387	0.586556	0.000269527	0.00479135
ENSRNOG00000027459	zinc finger and BTB domain containing 45 [Source:RGD Symbol;Acc:1310920]	Zbtb45	303.21	0.289115	0.000270431	0.00480193
ENSRNOG00000017227	protein phosphatase methylesterase 1 [Source:RGD Symbol;Acc:1309683]	Ppme1	679.089	0.43313	0.000271113	0.00480432
ENSRNOG00000024244	NA	Ttyh3	2062.67	0.184138	0.000271184	0.00480432
ENSRNOG00000020229	homer scaffolding protein 3 [Source:RGD Symbol;Acc:620706]	Homer3	480.416	0.277407	0.000274041	0.0048494
ENSRNOG00000015544	tubulin, alpha 1C [Source:RGD Symbol;Acc:1307226]	Tuba1c	4392.28	0.265047	0.000276294	0.00488371
ENSRNOG00000000541	glyoxalase 1 [Source:RGD Symbol;Acc:2702]	Glo1	3194.26	0.21814	0.000277013	0.00489086
ENSRNOG00000021729	IQ motif and ubiquitin domain containing [Source:RGD Symbol;Acc:4145674]	Iqub	744.527	-0.369358	0.000278232	0.0049068
ENSRNOG00000022524	transport and golgi organization 6 homolog (Drosophila) [Source:RGD Symbol;Acc:1559841]	RGD1559841	45.2243	0.554746	0.000279408	0.00492196
ENSRNOG00000005770	sclerostin domain containing 1 [Source:RGD Symbol;Acc:628877]	Sostdc1	167.677	-0.538353	0.000280705	0.0049392
ENSRNOG00000026302	LRRN4 C-terminal like [Source:RGD Symbol;Acc:1597359]	Lrrn4cl	21.8337	-0.651266	0.000282039	0.00495707
ENSRNOG00000000996	actin related protein 2/3 complex, subunit 1A [Source:RGD Symbol;Acc:620834]	Arpc1a	2234.56	0.196591	0.000286204	0.00502458
ENSRNOG00000010060	Pannexin 1 [Source:RGD Symbol;Acc:735204]	Panx1	303.307	0.269411	0.000287142	0.00503535
ENSRNOG00000019213	NA	Gpd1	1831.63	-0.357448	0.000290685	0.00509173
ENSRNOG00000017220	T-cell, immune regulator 1, ATPase, H+ transporting, lysosomal V0 subunit A3 [Source:RGD Symbol;Acc:735136]	Tcirg1	380.604	-0.361786	0.000291284	0.00509648
ENSRNOG00000019630	2-hydroxyacyl-CoA lyase 1 [Source:RGD Symbol;Acc:619849]	Hacl1	245.306	0.302992	0.000292628	0.0051085
ENSRNOG00000024629	hydroxyacyl-CoA dehydrogenase/3-ketoacyl-CoA thiolase/enoyl-CoA hydratase (trifunctional protein), alpha subunit [Source:RGD Symbol;Acc:620512]	Hadha	2137.68	0.18665	0.000292609	0.0051085
ENSRNOG00000032436	tropomodulin 3 [Source:RGD Symbol;Acc:1311030]	Tmod3	350.879	-0.285936	0.000293391	0.00511476
ENSRNOG00000032441	PAN2 poly(A) specific ribonuclease subunit [Source:RGD Symbol;Acc:1303301]	Pan2	492.321	-0.251121	0.000293645	0.00511476
ENSRNOG00000003100	dual specificity phosphatase 12 [Source:RGD Symbol;Acc:68375]	Dusp12	153.414	0.317937	0.000294512	0.00511895
ENSRNOG00000005111	NUT midline carcinoma, family member 1 [Source:RGD Symbol;Acc:1564529]	Nut	54.4993	-0.578369	0.000294545	0.00511895
ENSRNOG00000005276	casein kinase 2, alpha 1 polypeptide [Source:RGD Symbol;Acc:621663]	Csnk2a1	466.007	0.399515	0.000297279	0.0051607
ENSRNOG00000014288	fibronectin 1 [Source:RGD Symbol;Acc:2624]	Fn1	722.892	-0.252733	0.000302856	0.00525165
ENSRNOG00000026243	adaptor-related protein complex 2, alpha 1 subunit [Source:RGD Symbol;Acc:1306254]	Ap2a1	3370.2	0.176153	0.000304277	0.0052704
ENSRNOG00000026280	methyltransferase like 4 [Source:RGD Symbol;Acc:1306451]	Mettl4	16.2423	-0.716751	0.000306607	0.00530485
ENSRNOG00000008443	similar to hypothetical protein DKFZp761D0211 [Source:RGD Symbol;Acc:1306151]	RGD1306151	2200.14	0.194978	0.000307302	0.00530795
ENSRNOG00000015808	NA	Prkrir	765.014	0.252091	0.000307469	0.00530795
ENSRNOG00000028919	zinc finger protein 868 [Source:RGD Symbol;Acc:1359299]	Zfp868	199.117	0.347176	0.000308199	0.00531464
ENSRNOG00000022472	synaptosomal-associated protein, 47 [Source:RGD Symbol;Acc:735194]	Snap47	933.707	0.199738	0.000308641	0.00531635
ENSRNOG00000009050	amnion associated transmembrane protein [Source:RGD Symbol;Acc:1308634]	Amn	6.07519	0.672889	0.000309992	0.00533096
ENSRNOG00000012236	HD domain containing 3 [Source:RGD Symbol;Acc:1311839]	Hddc3	838.658	-0.276113	0.000310175	0.00533096
ENSRNOG00000017714	ubiquitin specific peptidase 3 [Source:RGD Symbol;Acc:1308852]	Usp3	243.44	-0.328171	0.000312029	0.0053569
ENSRNOG00000014343	anillin, actin binding protein [Source:RGD Symbol;Acc:1561367]	RGD1561367	460.439	-0.369199	0.000312611	0.00536097
ENSRNOG00000023520	citrate synthase [Source:RGD Symbol;Acc:620330]	Cs	1677.27	0.350265	0.00031304	0.0053624
ENSRNOG00000017149	family with sequence similarity 131, member B [Source:RGD Symbol;Acc:1560653]	Fam131b	2888.89	0.206998	0.000313879	0.00537086
ENSRNOG00000021680	SET domain, bifurcated 2 [Source:RGD Symbol;Acc:2319564]	Setdb2	175.25	-0.406612	0.000315218	0.00538192
ENSRNOG00000036683	sirtuin 7 [Source:RGD Symbol;Acc:1305876]	Sirt7	346.394	-0.27868	0.000314987	0.00538192
ENSRNOG00000037480	DEAD (Asp-Glu-Ala-Asp) box polypeptide 51 [Source:RGD Symbol;Acc:1309580]	Ddx51	369.95	-0.272571	0.000316301	0.00539447
ENSRNOG00000036828	phosphodiesterase 1B, calmodulin-dependent [Source:RGD Symbol;Acc:3278]	Pde1b	3508.79	0.188803	0.000317623	0.00541109
ENSRNOG00000009846	FSHD region gene 1 [Source:RGD Symbol;Acc:1585495]	LOC686103	626.862	-0.241174	0.000318565	0.00542119
ENSRNOG00000003614	mannosyl (alpha-1,6-)-glycoprotein beta-1,6-N-acetyl-glucosaminyltransferase [Source:RGD Symbol;Acc:620100]	Mgat5	39.0455	0.622747	0.000318985	0.00542239
ENSRNOG00000037371	XIAP associated factor-1 [Source:RGD Symbol;Acc:1585988]	XAF1	45.056	0.532562	0.000319447	0.00542431
ENSRNOG00000001135	WD repeat and SOCS box-containing 2 [Source:RGD Symbol;Acc:1359599]	Wsb2	2103.06	0.243274	0.000325445	0.00551397
ENSRNOG00000005797	NA	Sla	42.0459	0.676221	0.000325535	0.00551397
ENSRNOG00000009531	collagen, type IX, alpha 3 [Source:RGD Symbol;Acc:1310255]	Col9a3	510.358	-0.352013	0.000326146	0.00551397
ENSRNOG00000015393	solute carrier family 32 (GABA vesicular transporter), member 1 [Source:RGD Symbol;Acc:621402]	Slc32a1	1544.71	0.230349	0.000325875	0.00551397
ENSRNOG00000013756	small nuclear ribonucleoprotein 48 (U11/U12) [Source:RGD Symbol;Acc:1309020]	Snrnp48	397.004	-0.345479	0.000326686	0.00551708
ENSRNOG00000029535	nuclear receptor binding protein 2 [Source:RGD Symbol;Acc:1591749]	Nrbp2	4444.62	-0.315427	0.000330148	0.0055695
ENSRNOG00000031331	formyl peptide receptor 2 [Source:RGD Symbol;Acc:1584013]	Fpr2	5.20089	-0.674368	0.000331428	0.00558503
ENSRNOG00000008210	kyphoscoliosis peptidase [Source:RGD Symbol;Acc:1305407]	Ky	25.2416	-0.65927	0.000333892	0.00562046
ENSRNOG00000005003	protein tyrosine phosphatase, receptor type, N polypeptide 2 [Source:RGD Symbol;Acc:61904]	Ptprn2	3008.54	0.226471	0.000336569	0.00564107
ENSRNOG00000013422	mediator complex subunit 23 [Source:RGD Symbol;Acc:1307671]	Med23	566.103	-0.282212	0.000336483	0.00564107
ENSRNOG00000014030	synemin, intermediate filament protein [Source:RGD Symbol;Acc:727872]	Synm	127.3	0.588913	0.000336298	0.00564107
ENSRNOG00000020336	enhancer of zeste 1 polycomb repressive complex 2 subunit [Source:RGD Symbol;Acc:1305028]	Ezh1	1394.04	0.182923	0.000336383	0.00564107
ENSRNOG00000016789	ARP1 actin-related protein 1 homolog B, centractin beta (yeast) [Source:RGD Symbol;Acc:1307380]	Actr1b	5130.57	0.160001	0.000338392	0.00566551
ENSRNOG00000021267	NA	Gpcpd1	2751.93	-0.257588	0.000338802	0.00566626
ENSRNOG00000009114	family with sequence similarity 110, member B [Source:RGD Symbol;Acc:1563403]	Fam110b	483.755	0.23368	0.000339418	0.00567047
ENSRNOG00000037945	NA		37.9844	-0.703071	0.000340434	0.00568133
ENSRNOG00000007041	ATP-binding cassette, subfamily G (WHITE), member 2 [Source:RGD Symbol;Acc:631345]	Abcg2	536.358	-0.259075	0.000341677	0.00568985
ENSRNOG00000023720	neurotrimin [Source:RGD Symbol;Acc:620958]	Ntm	304.732	0.535787	0.00034134	0.00568985
ENSRNOG00000020713	oxysterol binding protein-like 5 [Source:RGD Symbol;Acc:1308402]	Osbpl5	321.849	0.234882	0.000346209	0.00575915
ENSRNOG00000012640	dipeptidylpeptidase 7 [Source:RGD Symbol;Acc:71073]	Dpp7	1642.47	-0.235729	0.000347083	0.00576136
ENSRNOG00000021392	nucleolar complex associated 2 homolog (S. cerevisiae) [Source:RGD Symbol;Acc:1309387]	Noc2l	1384.09	-0.256846	0.000347043	0.00576136
ENSRNOG00000004060	calmodulin 1 [Source:RGD Symbol;Acc:2257]	Calm1	47607.6	0.223604	0.000352227	0.0058405
ENSRNOG00000026979	similar to RIKEN cDNA 9530077C05 [Source:RGD Symbol;Acc:1561444]	RGD1561444	612.016	-0.276017	0.000352739	0.00584275
ENSRNOG00000038403	NA	Ptges3l1	50.9072	-0.534268	0.000353419	0.00584778
ENSRNOG00000047309	hypothetical protein LOC100360120 [Source:RGD Symbol;Acc:2322729]		1757.41	0.356068	0.000358502	0.00592558
ENSRNOG00000030954	FAT atypical cadherin 1 [Source:RGD Symbol;Acc:621254]	Fat1	1549.2	-0.226351	0.000359861	0.00594172
ENSRNOG00000022619	ferritin, heavy polypeptide 1 [Source:RGD Symbol;Acc:2635]	Fth1	74718.3	-0.298313	0.000360376	0.00594391
ENSRNOG00000011381	acyl-CoA synthetase bubblegum family member 1 [Source:RGD Symbol;Acc:708557]	Acsbg1	3081.19	0.161703	0.000361614	0.00595617
ENSRNOG00000020731	protein tyrosine phosphatase, receptor type, f polypeptide (PTPRF), interacting protein (liprin), alpha 3 [Source:RGD Symbol;Acc:620054]	Ppfia3	1030.44	0.308748	0.000361886	0.00595617
ENSRNOG00000050585	phosphoglycerate mutase 1 (brain) [Source:RGD Symbol;Acc:3312]	Pgam1	12785.4	0.196005	0.000362297	0.00595662
ENSRNOG00000050979	ubiquitin associated protein 1-like [Source:RGD Symbol;Acc:1582742]	Ubap1l	77.7271	-0.52845	0.000363029	0.00596235
ENSRNOG00000001313	guanine nucleotide binding protein (G protein), alpha z polypeptide [Source:RGD Symbol;Acc:2717]	Gnaz	226.056	0.446447	0.000364492	0.00596744
ENSRNOG00000020130	Rho guanine nucleotide exchange factor (GEF) 1 [Source:RGD Symbol;Acc:620951]	Arhgef1	1191.91	-0.3241	0.000364235	0.00596744
ENSRNOG00000049281	glucosidase, beta, acid [Source:RGD Symbol;Acc:1589149]	Gba	983.82	0.210678	0.000363913	0.00596744
ENSRNOG00000027513	regulator of telomere elongation helicase 1 [Source:RGD Symbol;Acc:1306721]	Rtel1	1145.67	-0.277518	0.000368518	0.00602701
ENSRNOG00000000258	protein arginine methyltransferase 7 [Source:RGD Symbol;Acc:1304869]	Prmt7	474.853	0.241943	0.000370425	0.00605183
ENSRNOG00000000060	complexin 1 [Source:RGD Symbol;Acc:70944]	Cplx1	7175.01	0.258172	0.000372531	0.00607984
ENSRNOG00000014645	aldehyde dehydrogenase 7 family, member A1 [Source:RGD Symbol;Acc:1308614]	Aldh7a1	841.817	0.216649	0.000375358	0.00611955
ENSRNOG00000019751	cytochrome b5 reductase 2 [Source:RGD Symbol;Acc:1308421]	Cyb5r2	158.376	-0.370714	0.000376676	0.00613461
ENSRNOG00000008526	PDZ domain containing 3 [Source:RGD Symbol;Acc:1559807]	Pdzd3	73.6932	-0.569948	0.00037855	0.00615867
ENSRNOG00000015741	solute carrier family 2 (facilitated glucose transporter), member 13 [Source:RGD Symbol;Acc:621814]	Slc2a13	48.064	0.615928	0.000380104	0.00617665
ENSRNOG00000027592	RAS-like, estrogen-regulated, growth-inhibitor [Source:RGD Symbol;Acc:1562829]	Rerg	161.503	0.404521	0.00038045	0.00617665
ENSRNOG00000008431	gamma-aminobutyric acid (GABA) B receptor 2 [Source:RGD Symbol;Acc:619864]	Gabbr2	4302.84	0.204889	0.000381837	0.0061798
ENSRNOG00000012960	UDP-N-acteylglucosamine pyrophosphorylase 1-like 1 [Source:RGD Symbol;Acc:1310630]	Uap1l1	477.24	-0.23908	0.000381824	0.0061798
ENSRNOG00000014690	phosphatidylinositol glycan anchor biosynthesis, class T [Source:RGD Symbol;Acc:1307156]	Pigt	1270.89	0.182285	0.000381645	0.0061798
ENSRNOG00000001309	calcium/calmodulin-dependent protein kinase kinase 2, beta [Source:RGD Symbol;Acc:620092]	Camkk2	219.001	0.337256	0.000384133	0.00621031
ENSRNOG00000024751	H2A histone family, member Y2 [Source:RGD Symbol;Acc:1561371]	H2afy2	533.15	0.236764	0.000384522	0.00621031
ENSRNOG00000005479	solute carrier family 1 (glial high affinity glutamate transporter), member 2 [Source:MGI Symbol;Acc:MGI:101931]	Slc1a2	416.359	0.3026	0.000385674	0.00621855
ENSRNOG00000009790	potassium channel, two pore domain subfamily K, member 3 [Source:RGD Symbol;Acc:61997]	Kcnk3	46.8815	0.564763	0.000385833	0.00621855
ENSRNOG00000011440	coiled-coil domain containing 39 [Source:RGD Symbol;Acc:1306277]	Ccdc39	937.885	-0.307833	0.000388074	0.00624819
ENSRNOG00000003244	leukotriene C4 synthase [Source:RGD Symbol;Acc:620677]	Ltc4s	75.2607	-0.606998	0.000388866	0.00625446
ENSRNOG00000007818	solute carrier family 45, member 4 [Source:RGD Symbol;Acc:1309971]	SLC45A4	75.8256	0.549808	0.000389936	0.00626519
ENSRNOG00000043388	interferon regulatory factor 3 [Source:RGD Symbol;Acc:1549774]	Irf3	1182.78	-0.288597	0.000391704	0.0062871
ENSRNOG00000006559	A kinase (PRKA) anchor protein 8 [Source:RGD Symbol;Acc:620832]	Akap8	1953.58	-0.274178	0.000392941	0.00630043
ENSRNOG00000045898	NA		51.179	0.499769	0.000394475	0.00631851
ENSRNOG00000015401	mitogen-activated protein kinase 4 [Source:RGD Symbol;Acc:3047]	Mapk4	141.285	0.462663	0.00039524	0.00632425
ENSRNOG00000012183	glutaredoxin (thioltransferase) [Source:RGD Symbol;Acc:70951]	Glrx	935.638	0.221166	0.00039988	0.00639191
ENSRNOG00000016294	Cd4 molecule [Source:RGD Symbol;Acc:2306]	Cd4	42.5092	-0.650153	0.000400836	0.0064006
ENSRNOG00000006876	msh homeobox 1 [Source:RGD Symbol;Acc:620929]	Msx1	146.902	-0.442972	0.000401753	0.00640347
ENSRNOG00000049388	proline rich 32 [Source:RGD Symbol;Acc:1583341]		67.4095	-0.619379	0.00040184	0.00640347
ENSRNOG00000013916	neurofilament, medium polypeptide [Source:RGD Symbol;Acc:3160]	Nefm	4245.93	0.386834	0.000403336	0.00642073
ENSRNOG00000002767	discs, large homolog 3 (Drosophila) [Source:RGD Symbol;Acc:68423]	Dlg3	1024.79	0.350252	0.000407351	0.00647138
ENSRNOG00000006048	enhancer of zeste 2 polycomb repressive complex 2 subunit [Source:RGD Symbol;Acc:1595860]	Ezh2	192.729	-0.338648	0.00040734	0.00647138
ENSRNOG00000047455	cadherin-related family member 3 [Source:MGI Symbol;Acc:MGI:1916014]	Cdhr3	11.7045	-0.713698	0.000408787	0.00648756
ENSRNOG00000005064	ubiquitin-conjugating enzyme E2B [Source:RGD Symbol;Acc:708345]	Ube2b	3654.76	-0.183546	0.000409923	0.00649603
ENSRNOG00000024201	fer-1-like family member 5 [Source:RGD Symbol;Acc:1583681]		39.8319	-0.565699	0.000410157	0.00649603
ENSRNOG00000011944	sorting nexin 10 [Source:RGD Symbol;Acc:1305782]	Snx10	994.877	0.415067	0.000417068	0.00659614
ENSRNOG00000014380	zinc finger protein 788 [Source:RGD Symbol;Acc:1562094]	Zfp788	642.975	-0.280967	0.000417327	0.00659614
ENSRNOG00000014626	katanin p80 (WD repeat containing) subunit B 1 [Source:RGD Symbol;Acc:1311256]	Katnb1	661.238	0.255737	0.000419724	0.00662047
ENSRNOG00000042717	circadian associated repressor of transcription [Source:RGD Symbol;Acc:1566380]	RGD1566380	223.719	0.277236	0.000420144	0.00662047
ENSRNOG00000050445	glycerophosphodiester phosphodiesterase 1 [Source:RGD Symbol;Acc:621788]	Gde1	1484.16	0.281318	0.000419868	0.00662047
ENSRNOG00000007006	solute carrier family 3 (amino acid transporter heavy chain), member 1 [Source:RGD Symbol;Acc:3709]	Slc3a1	859.476	0.414977	0.000421053	0.00662806
ENSRNOG00000012367	protocadherin 7 [Source:RGD Symbol;Acc:1303209]	Pcdh7	75.3511	0.559898	0.000427545	0.00672345
ENSRNOG00000018395	ubiquitin specific peptidase 40 [Source:RGD Symbol;Acc:1309613]	Usp40	996.171	-0.320233	0.000429477	0.00673831
ENSRNOG00000034174	BPI fold containing family B, member 4 [Source:RGD Symbol;Acc:1561174]	Bpifb4	57.5052	-0.542595	0.000429171	0.00673831
ENSRNOG00000049484	ATPase, class II, type 9A [Source:RGD Symbol;Acc:621421]	Atp9a	6372.66	0.193086	0.000429791	0.00673831
ENSRNOG00000016196	discs, large (Drosophila) homolog-associated protein 1 [Source:RGD Symbol;Acc:620223]	Dlgap1	930.397	0.40535	0.000430387	0.00674086
ENSRNOG00000027724	pleckstrin homology domain containing, family F (with FYVE domain) member 1 [Source:RGD Symbol;Acc:1310544]	Plekhf1	124.985	-0.441917	0.000430962	0.00674305
ENSRNOG00000013172	nuclear receptor subfamily 1, group H, member 3 [Source:RGD Symbol;Acc:61909]	Nr1h3	123.86	-0.451065	0.000431681	0.00674751
ENSRNOG00000009097	inner membrane protein, mitochondrial [Source:RGD Symbol;Acc:1310684]	Immt	1294.64	0.257374	0.000434488	0.00677776
ENSRNOG00000015984	NA	Mfap1a	330.294	0.367351	0.000434115	0.00677776
ENSRNOG00000018815	polo-like kinase 1 [Source:RGD Symbol;Acc:3352]	Plk1	35.0703	-0.595632	0.000441276	0.00687673
ENSRNOG00000042389	B-cell CLL/lymphoma 10 [Source:RGD Symbol;Acc:620544]	Bcl10	361.782	-0.259719	0.000442842	0.00689423
ENSRNOG00000016467	potassium channel tetramerization domain containing 1 [Source:RGD Symbol;Acc:621566]	Kctd1	418.402	0.303548	0.000443702	0.0069007
ENSRNOG00000028896	alpha-2-macroglobulin [Source:RGD Symbol;Acc:2004]	A2m	59.9058	-0.559441	0.000444737	0.00690987
ENSRNOG00000020217	Paxip1-associated glutamate-rich protein 1 [Source:RGD Symbol;Acc:1305592]	PAGR1	1006.01	-0.316223	0.000446082	0.00691974
ENSRNOG00000023351	NA	Daam2	596.168	-0.274828	0.000446263	0.00691974
ENSRNOG00000007644	membrane-bound transcription factor peptidase, site 2 [Source:RGD Symbol;Acc:1566171]	Mbtps2	50.2445	0.573228	0.000447428	0.0069309
ENSRNOG00000013807	DNA meiotic recombinase 1 [Source:RGD Symbol;Acc:1307611]	Dmc1	46.1287	-0.592923	0.00044793	0.00693176
ENSRNOG00000014367	Eph receptor B6 [Source:RGD Symbol;Acc:1306163]	Ephb6	763.631	0.250034	0.000451124	0.00697424
ENSRNOG00000036685	neuropeptide B [Source:RGD Symbol;Acc:708513]	Npb	29.2442	-0.645654	0.000453838	0.00700922
ENSRNOG00000046848	procollagen C-endopeptidase enhancer 2 [Source:RGD Symbol;Acc:1595195]	PCOLCE2	54.6088	0.539371	0.000457354	0.00705651
ENSRNOG00000037486	uncharacterized LOC102547216 [Source:RGD Symbol;Acc:7627810]		7.65817	0.684618	0.000458491	0.00706703
ENSRNOG00000006505	loss of heterozygosity, 12, chromosomal region 1 [Source:RGD Symbol;Acc:1307624]	Loh12cr1	614.292	0.255473	0.000460041	0.00706988
ENSRNOG00000025349	mannosidase, endo-alpha-like [Source:RGD Symbol;Acc:1563973]	RGD1563973	101.697	0.46252	0.000459574	0.00706988
ENSRNOG00000037567	similar to RIKEN cDNA B230118H07 [Source:RGD Symbol;Acc:1309730]		428.125	-0.273364	0.000460036	0.00706988
ENSRNOG00000014508	monoglyceride lipase [Source:RGD Symbol;Acc:71039]	Mgll	1096.54	0.342149	0.00046241	0.00709927
ENSRNOG00000002959	shroom family member 4 [Source:RGD Symbol;Acc:1563434]	Shroom4	12.7657	-0.690169	0.000463736	0.0071126
ENSRNOG00000019444	NA	Amfr	1174.01	0.310888	0.000465016	0.00712519
ENSRNOG00000029586	cadherin-related family member 4 [Source:RGD Symbol;Acc:1306603]	Cdhr4	87.89	-0.587144	0.000466262	0.00713725
ENSRNOG00000000111	coordinator of PRMT5, differentiation stimulator [Source:RGD Symbol;Acc:1565675]	RGD1565675	1228.31	-0.232222	0.000469477	0.0071794
ENSRNOG00000021735	aldo-keto reductase family 1, member C-like [Source:RGD Symbol;Acc:1307514]	Akr1cl	203.411	-0.310372	0.000470239	0.00718398
ENSRNOG00000010543	signal recognition particle receptor ('docking protein') [Source:RGD Symbol;Acc:1311504]	Srpr	801.909	0.276854	0.000473444	0.00722583
ENSRNOG00000026849	NA	Hnrnph3	634.157	-0.234499	0.000474339	0.00723238
ENSRNOG00000005348	peptidase domain containing associated with muscle regeneration 1 [Source:RGD Symbol;Acc:1308745]	Pamr1	61.9257	0.455164	0.000475681	0.00724573
ENSRNOG00000046949	potassium channel, voltage gated Shab-related subfamily B, member 1 [Source:RGD Symbol;Acc:2954]	Kcnb1	448.422	0.264615	0.000479444	0.0072959
ENSRNOG00000000561	phosphatase domain containing, paladin 1 [Source:RGD Symbol;Acc:1305933]	Pald	238.168	-0.288215	0.000483665	0.00735293
ENSRNOG00000007199	NA	Rapgef3	1104.23	-0.233763	0.000486306	0.00738586
ENSRNOG00000030547	dipeptidylpeptidase 6 [Source:RGD Symbol;Acc:68402]	Dpp6	775.85	0.403203	0.000487836	0.00740186
ENSRNOG00000010945	tyrosine 3-monooxygenase/tryptophan 5-monooxygenase activation protein, beta [Source:RGD Symbol;Acc:61998]	Ywhab	11114.2	0.1974	0.000491244	0.0074377
ENSRNOG00000016057	potassium channel, inwardly rectifying subfamily J, member 13 [Source:RGD Symbol;Acc:621661]	Kcnj13	136.502	-0.44934	0.000491205	0.0074377
ENSRNOG00000020250	polycomb group ring finger 6 [Source:RGD Symbol;Acc:1306904]	Pcgf6	423.121	-0.35732	0.000491634	0.0074377
ENSRNOG00000004763	signal-regulatory protein alpha [Source:RGD Symbol;Acc:3449]	Sirpa	4448	0.108434	0.000494174	0.00746886
ENSRNOG00000034242	valosin-containing protein [Source:RGD Symbol;Acc:621595]	Vcp	6001.73	0.128683	0.000497154	0.00750659
ENSRNOG00000008331	similar to CG13957-PA [Source:RGD Symbol;Acc:1309995]	RGD1309995	1361.49	-0.323141	0.000497877	0.00751021
ENSRNOG00000003241	gamma-aminobutyric acid (GABA) A receptor, gamma 2 [Source:RGD Symbol;Acc:61966]	Gabrg2	401.517	0.493013	0.000501015	0.00751333
ENSRNOG00000006726	zinc finger protein 9 [Source:RGD Symbol;Acc:2293498]	Zfp9	174.534	0.360259	0.000501469	0.00751333
ENSRNOG00000010280	phosphodiesterase 8B [Source:RGD Symbol;Acc:735041]	Pde8b	204.687	0.41723	0.000500936	0.00751333
ENSRNOG00000016358	amyloid beta (A4) precursor protein-binding, family A, member 2 [Source:RGD Symbol;Acc:620845]	Apba2	798.738	0.374484	0.000500611	0.00751333
ENSRNOG00000027264	diacylglycerol lipase, alpha [Source:RGD Symbol;Acc:1359461]	Dagla	1304.44	0.202931	0.000501106	0.00751333
ENSRNOG00000032569	leucine rich repeat and Ig domain containing 3 [Source:RGD Symbol;Acc:1592209]	Lingo3	73.9615	0.612545	0.000499437	0.00751333
ENSRNOG00000043342	hypothetical gene supported by AF152002 [Source:RGD Symbol;Acc:1566160]	LOC290595	17.963	-0.703895	0.000498716	0.00751333
ENSRNOG00000016374	fibroblast growth factor receptor 2 [Source:RGD Symbol;Acc:2611]	Fgfr2	2062.54	-0.189322	0.000503653	0.00753878
ENSRNOG00000023614	hematopoietic SH2 domain containing [Source:RGD Symbol;Acc:2321939]	Hsh2d	4.0319	-0.657658	0.000505862	0.00756456
ENSRNOG00000002436	monocyte to macrophage differentiation-associated [Source:RGD Symbol;Acc:1592079]	Mmd	3047.41	0.197465	0.000507741	0.00758536
ENSRNOG00000033412	NA	Plscr2	78.867	-0.470888	0.000508677	0.00759204
ENSRNOG00000002947	dermatopontin [Source:RGD Symbol;Acc:1307176]	Dpt	9.83102	0.693465	0.000509677	0.00759966
ENSRNOG00000009863	proline-rich transmembrane protein 3 [Source:RGD Symbol;Acc:1562419]	Prrt3	349.962	0.30132	0.000511332	0.00760973
ENSRNOG00000033697	caspase 4, apoptosis-related cysteine peptidase [Source:RGD Symbol;Acc:621757]	Casp4	155.148	-0.49852	0.000511312	0.00760973
ENSRNOG00000008926	NA	Gnb5	1638.94	0.216674	0.000516446	0.00767849
ENSRNOG00000004172	pyruvate dehydrogenase kinase, isozyme 2 [Source:RGD Symbol;Acc:69428]	Pdk2	527.17	0.371318	0.000517589	0.00768812
ENSRNOG00000019455	adaptor-related protein complex 4, beta 1 subunit [Source:RGD Symbol;Acc:1310529]	Ap4b1	520.603	-0.198177	0.000518564	0.00769525
ENSRNOG00000013647	polymerase (DNA directed), mu [Source:RGD Symbol;Acc:1308247]	Polm	164.006	-0.383774	0.000524863	0.0077813
ENSRNOG00000039357	family with sequence similarity 129, member C [Source:RGD Symbol;Acc:1566103]	Fam129c	56.6804	-0.509572	0.000526529	0.00779855
ENSRNOG00000005193	phosphoribosylformylglycinamidine synthase [Source:RGD Symbol;Acc:1304926]	Pfas	780.948	-0.276995	0.00052873	0.00781769
ENSRNOG00000006663	ubiquitin specific peptidase 2 [Source:RGD Symbol;Acc:621073]	Usp2	319.261	0.378918	0.000528827	0.00781769
ENSRNOG00000013390	kelch repeat and BTB (POZ) domain containing 8 [Source:RGD Symbol;Acc:1563166]	Kbtbd8	78.5431	0.506027	0.000533006	0.00787197
ENSRNOG00000010800	hydroxyacyl-CoA dehydrogenase/3-ketoacyl-CoA thiolase/enoyl-CoA hydratase (trifunctional protein), beta subunit [Source:RGD Symbol;Acc:620513]	Hadhb	1571.2	0.183515	0.000535251	0.00789762
ENSRNOG00000026455	glycerol-3-phosphate dehydrogenase 1-like [Source:RGD Symbol;Acc:1560123]	Gpd1l	1329.31	0.21947	0.000536954	0.00791523
ENSRNOG00000009085	protein kinase, AMP-activated, gamma 2 non-catalytic subunit [Source:RGD Symbol;Acc:727782]	Prkag2	1362.74	0.152461	0.000540492	0.00795983
ENSRNOG00000015411	apolipoprotein B mRNA editing enzyme, catalytic polypeptide 1 [Source:RGD Symbol;Acc:2133]	Apobec1	25.7925	-0.678974	0.000543177	0.0079918
ENSRNOG00000012787	transmembrane protein 164 [Source:RGD Symbol;Acc:1563286]	Tmem164	475.008	0.253713	0.000549194	0.00807269
ENSRNOG00000033262	receptor accessory protein 6 [Source:RGD Symbol;Acc:1309508]	Reep6	295.349	0.337318	0.000551432	0.00809792
ENSRNOG00000000316	sine oculis-binding protein homolog (Drosophila) [Source:RGD Symbol;Acc:1560479]	Sobp	141.411	0.49825	0.000555245	0.00814622
ENSRNOG00000042690	zinc finger, matrin type 4 [Source:RGD Symbol;Acc:1584398]	Zmat4	482.524	0.297932	0.00055704	0.00816484
ENSRNOG00000003472	ATPase, class VI, type 11C [Source:RGD Symbol;Acc:1564481]	Atp11c	474.321	-0.321609	0.000558125	0.00817303
ENSRNOG00000023233	zinc finger protein 658-like [Source:RGD Symbol;Acc:2324300]	Zfp658	157.547	-0.395077	0.00056733	0.0083
ENSRNOG00000000151	low density lipoprotein receptor adaptor protein 1 [Source:RGD Symbol;Acc:1563417]	Ldlrap1	490.115	-0.272953	0.000572126	0.00835519
ENSRNOG00000014684	natriuretic peptide receptor 1 [Source:RGD Symbol;Acc:3195]	Npr1	422.466	-0.324809	0.000572178	0.00835519
ENSRNOG00000047409	NA		51.6448	0.550654	0.000574452	0.00838053
ENSRNOG00000020448	NA	Ncan	235.631	0.30966	0.000581292	0.0084666
ENSRNOG00000023485	Usher syndrome 1C binding protein 1 [Source:RGD Symbol;Acc:1310859]	Ushbp1	183.624	-0.412611	0.000581442	0.0084666
ENSRNOG00000000105	complexin 2 [Source:RGD Symbol;Acc:70945]	Cplx2	353.884	0.405288	0.000585002	0.00850808
ENSRNOG00000007316	isocitrate dehydrogenase 3 (NAD+) beta [Source:RGD Symbol;Acc:621881]	Idh3B	2742.38	0.186016	0.000585386	0.00850808
ENSRNOG00000011105	ADP-ribosylation factor-like 15 [Source:RGD Symbol;Acc:1597407]	Arl15	15.6811	0.694126	0.000586105	0.00851058
ENSRNOG00000028756	NA	Ubc	4191.41	0.344118	0.000587108	0.00851718
ENSRNOG00000002045	annexin A3 [Source:RGD Symbol;Acc:2119]	Anxa3	1034.58	-0.171293	0.000588497	0.00852142
ENSRNOG00000006611	nitric oxide synthase trafficking [Source:RGD Symbol;Acc:727920]	Nostrin	188.507	0.391398	0.000588309	0.00852142
ENSRNOG00000023309	ankyrin repeat and sterile alpha motif domain containing 6 [Source:RGD Symbol;Acc:3334]	Anks6	425.862	-0.399363	0.000590461	0.0085419
ENSRNOG00000048061	BRCA1/BRCA2-containing complex, subunit 3 [Source:RGD Symbol;Acc:1588543]	Brcc3	105.4	0.420057	0.000591258	0.00854547
ENSRNOG00000012394	BCL2-like 13 (apoptosis facilitator) [Source:RGD Symbol;Acc:1306985]	Bcl2l13	32.7938	0.653998	0.000592369	0.00855356
ENSRNOG00000007014	connector enhancer of kinase suppressor of Ras 2 [Source:RGD Symbol;Acc:708454]	Cnksr2	408.497	0.491316	0.000593735	0.00856534
ENSRNOG00000023688	dopamine receptor D1 [Source:RGD Symbol;Acc:2518]	Drd1a	202.174	0.491278	0.000595636	0.00858479
ENSRNOG00000018366	similar to putative protein (5S487) [Source:RGD Symbol;Acc:1310819]	RGD1310819	1141.8	0.260743	0.00059783	0.00860842
ENSRNOG00000000879	solute carrier family 9, subfamily A (NHE6, cation proton antiporter 6), member 6 [Source:RGD Symbol;Acc:1563582]	Slc9a6	209.49	0.397405	0.000598981	0.00861701
ENSRNOG00000018969	G patch domain containing 4 [Source:RGD Symbol;Acc:1311086]	Gpatch4	661.96	-0.314282	0.000603071	0.00866782
ENSRNOG00000003098	prominin 1 [Source:RGD Symbol;Acc:69367]	Prom1	616.956	-0.312099	0.000607588	0.00870858
ENSRNOG00000023651	NA		592.938	-0.281602	0.000607005	0.00870858
ENSRNOG00000028892	proline rich 36 [Source:RGD Symbol;Acc:1566084]	RGD1566084	231.716	0.358276	0.000607187	0.00870858
ENSRNOG00000002989	N-myristoyltransferase 1 [Source:RGD Symbol;Acc:628642]	Nmt1	1197.57	0.176626	0.000608992	0.00872066
ENSRNOG00000026299	myb-like, SWIRM and MPN domains 1 [Source:RGD Symbol;Acc:1311787]	Mysm1	254.901	-0.401779	0.000611693	0.00875126
ENSRNOG00000005526	NA	Man2b2	477.858	-0.274292	0.000612416	0.00875355
ENSRNOG00000018715	C-type lectin domain family 10, member A [Source:RGD Symbol;Acc:621158]	Clec10a	36.5073	-0.620273	0.0006145	0.0087672
ENSRNOG00000022218	interferon-induced protein 44 [Source:RGD Symbol;Acc:1310523]	Ifi44	158.552	-0.419256	0.000614064	0.0087672
ENSRNOG00000007575	lipid phosphate phosphatase-related protein type 1 [Source:RGD Symbol;Acc:1303116]	Lppr1	98.1544	0.378998	0.000616155	0.00878275
ENSRNOG00000020860	tudor and KH domain containing [Source:RGD Symbol;Acc:1311196]	Tdrkh	518.234	0.287998	0.000618177	0.0088035
ENSRNOG00000015986	Ras association (RalGDS/AF-6) domain family (N-terminal) member 8 [Source:RGD Symbol;Acc:1308820]	Rassf8	56.3971	-0.449819	0.00062043	0.00882749
ENSRNOG00000007030	Eph receptor A7 [Source:RGD Symbol;Acc:70957]	Epha7	358.197	0.295638	0.000622012	0.00883382
ENSRNOG00000033663	prolyl 4-hydroxylase, alpha polypeptide II [Source:RGD Symbol;Acc:1309673]	P4ha2	427.51	-0.259796	0.000621946	0.00883382
ENSRNOG00000001597	activating transcription factor 2 [Source:RGD Symbol;Acc:621862]	Atf2	265.725	0.450386	0.000624293	0.00885129
ENSRNOG00000002864	nucleus accumbens associated 1, BEN and BTB (POZ) domain containing [Source:RGD Symbol;Acc:621003]	Nacc1	283.68	0.376311	0.000625521	0.00885129
ENSRNOG00000007152	basic helix-loop-helix family, member e40 [Source:RGD Symbol;Acc:68439]	Bhlhe40	578.241	0.403517	0.000624583	0.00885129
ENSRNOG00000045684	Uncharacterized protein [Source:UniProtKB/TrEMBL;Acc:D3ZS41]		34.7451	-0.573506	0.000625127	0.00885129
ENSRNOG00000001453	bromodomain adjacent to zinc finger domain, 1B [Source:RGD Symbol;Acc:1597089]	Baz1b	3667.55	-0.263468	0.000626628	0.0088589
ENSRNOG00000009224	E4F transcription factor 1 [Source:RGD Symbol;Acc:1596731]	E4f1	636.651	-0.302602	0.000628825	0.0088738
ENSRNOG00000037273	NA	Arhgap4	303.982	-0.344936	0.000628813	0.0088738
ENSRNOG00000019272	G kinase anchoring protein 1 [Source:RGD Symbol;Acc:1306955]	Gkap1	807.192	-0.239173	0.000629431	0.00887429
ENSRNOG00000018019	heat shock protein 12A [Source:RGD Symbol;Acc:1305531]	Hspa12a	3037.02	0.24227	0.000630727	0.00888451
ENSRNOG00000026040	protease, serine, 53 [Source:RGD Symbol;Acc:1566127]	Prss53	301.67	-0.363694	0.000633608	0.008917
ENSRNOG00000020498	NA	Megf8	2804.13	-0.273783	0.000638562	0.00897858
ENSRNOG00000012273	dematin actin binding protein [Source:RGD Symbol;Acc:1311419]	Epb49	3032.27	0.188078	0.000639988	0.00898615
ENSRNOG00000028274	myelin regulatory factor [Source:RGD Symbol;Acc:1306622]	Myrf	2537.13	-0.209289	0.000640257	0.00898615
ENSRNOG00000017406	attractin like 1 [Source:RGD Symbol;Acc:1563485]	Atrnl1	195.31	0.558445	0.000646831	0.00907023
ENSRNOG00000010575	dual adaptor of phosphotyrosine and 3-phosphoinositides [Source:RGD Symbol;Acc:1310189]	Dapp1	67.2567	-0.482692	0.00064811	0.00907997
ENSRNOG00000015971	solute carrier family 12 (sodium/potassium/chloride transporter), member 2 [Source:RGD Symbol;Acc:620809]	Slc12a2	4388.37	-0.195876	0.000649955	0.00909762
ENSRNOG00000014992	mannose-6-phosphate receptor, cation dependent [Source:RGD Symbol;Acc:1359355]	M6pr	1586.33	0.170947	0.000654399	0.0091491
ENSRNOG00000031097	synaptonemal complex central element protein 1-like [Source:RGD Symbol;Acc:2320134]	Syce1l	90.4865	-0.37896	0.000654811	0.0091491
ENSRNOG00000024832	G protein-coupled receptor 158 [Source:RGD Symbol;Acc:1305841]	Gpr158	1541.71	0.314445	0.000655766	0.00915421
ENSRNOG00000004659	cysteine-rich with EGF-like domains 2 [Source:RGD Symbol;Acc:1310614]	Creld2	387.401	-0.313376	0.000657238	0.00916612
ENSRNOG00000023538	aldehyde dehydrogenase 5 family, member A1 [Source:RGD Symbol;Acc:621422]	Aldh5a1	284.622	-0.304618	0.000657799	0.00916612
ENSRNOG00000008411	Sec23 homolog B (S. cerevisiae) [Source:RGD Symbol;Acc:1310699]	Sec23b	366.814	-0.230279	0.000664505	0.00925127
ENSRNOG00000011617	deoxyguanosine kinase [Source:RGD Symbol;Acc:1304799]	Dguok	319.271	-0.272928	0.000665563	0.0092577
ENSRNOG00000018229	solute carrier family 45, member 1 [Source:RGD Symbol;Acc:708502]	Slc45a1	877.646	0.266497	0.000669708	0.00930703
ENSRNOG00000005257	protein kinase, cAMP-dependent, catalytic, alpha [Source:RGD Symbol;Acc:3389]	Prkaca	2463.02	0.179216	0.000674893	0.0093707
ENSRNOG00000031643	dachsous cadherin-related 1 [Source:RGD Symbol;Acc:1309878]	Dchs1	248.605	-0.296977	0.000675895	0.00937623
ENSRNOG00000017373	Rho-related BTB domain containing 2 [Source:RGD Symbol;Acc:1309924]	Rhobtb2	356.422	0.259031	0.000678989	0.00941076
ENSRNOG00000014744	phosphofurin acidic cluster sorting protein 2 [Source:RGD Symbol;Acc:1597262]	LOC691631	1191.76	-0.300291	0.00068125	0.00943368
ENSRNOG00000009032	tubulin tyrosine ligase-like family, member 3 [Source:RGD Symbol;Acc:1311255]	Ttll3	150.655	-0.427332	0.00068237	0.00944076
ENSRNOG00000021005	mitochondrial ribosomal protein L16 [Source:RGD Symbol;Acc:735195]	Mrpl16	456.292	0.279566	0.00068612	0.0094842
ENSRNOG00000030126	CDC-like kinase 3 [Source:RGD Symbol;Acc:621259]	Clk3	1563.83	-0.263312	0.000688971	0.00951515
ENSRNOG00000015071	zinc finger, imprinted 1 [Source:RGD Symbol;Acc:1310930]	Zim1	12.4973	-0.683364	0.000689835	0.00951862
ENSRNOG00000019082	SH3 domain binding kinase 1 [Source:RGD Symbol;Acc:628713]	Sbk1	1324.5	0.251693	0.000694389	0.00957296
ENSRNOG00000019525	heat shock protein 9 [Source:RGD Symbol;Acc:1311806]	Hspa9	2036.03	0.344555	0.000698271	0.00961794
ENSRNOG00000011971	complement component 1, s subcomponent [Source:RGD Symbol;Acc:619983]	C1s	139.553	-0.395409	0.000700087	0.00963441
ENSRNOG00000010806	neuropeptide VF precursor [Source:RGD Symbol;Acc:61815]	Npvf	25.2913	-0.621094	0.000701781	0.00964918
ENSRNOG00000030118	moesin [Source:RGD Symbol;Acc:621260]	Msn	745.527	-0.187903	0.000704886	0.0096833
ENSRNOG00000024595	ceramide synthase 6 [Source:RGD Symbol;Acc:1561599]	Cers6	7.82332	0.677544	0.00070591	0.0096888
ENSRNOG00000049876	protein kinase, cAMP-dependent, regulatory, type I, alpha [Source:RGD Symbol;Acc:3391]	Prkar1a	2892.11	0.246361	0.000708816	0.00972011
ENSRNOG00000021338	transmembrane protein 132A [Source:RGD Symbol;Acc:727936]	Tmem132a	4368.54	0.216939	0.000709768	0.00972457
ENSRNOG00000015396	spectrin, alpha, non-erythrocytic 1 [Source:RGD Symbol;Acc:621714]	Sptan1	14674.4	0.132078	0.000711771	0.00974343
ENSRNOG00000009049	ubiquitin specific peptidase 11 [Source:RGD Symbol;Acc:1303052]	Usp11	2013.38	0.172334	0.000718989	0.00983356
ENSRNOG00000010397	ATP/GTP binding protein-like 3 [Source:RGD Symbol;Acc:1561995]	Agbl3	198.96	-0.41172	0.000720559	0.00984228
ENSRNOG00000018390	phospholipase D family, member 3 [Source:RGD Symbol;Acc:1308248]	Pld3	4440.17	0.187669	0.000720893	0.00984228
ENSRNOG00000010609	ATP-binding cassette, subfamily F (GCN20), member 2 [Source:RGD Symbol;Acc:1304942]	Abcf2	2004.15	0.158257	0.000726036	0.00989729
ENSRNOG00000011511	serine/threonine kinase 24 [Source:RGD Symbol;Acc:1561742]	Stk24	511.948	0.245355	0.000726833	0.00989729
ENSRNOG00000046212	uncharacterized LOC102547811 [Source:RGD Symbol;Acc:7551408]		24.0905	-0.57733	0.000726404	0.00989729
ENSRNOG00000007899	mitochondrial transcription termination factor [Source:RGD Symbol;Acc:621318]	Mterf	245.784	-0.302393	0.000729387	0.00991468
ENSRNOG00000020197	CD248 molecule, endosialin [Source:RGD Symbol;Acc:1310404]	Cd248	68.4072	-0.446439	0.000728982	0.00991468
ENSRNOG00000012634	F-box protein 10 [Source:RGD Symbol;Acc:1305465]	Fbxo10	206.371	-0.434551	0.000730035	0.00991482
ENSRNOG00000049181	SH2B adaptor protein 1 [Source:RGD Symbol;Acc:620132]	Sh2b1	1353.11	-0.211615	0.000733048	0.00994705
ENSRNOG00000008470	leucine rich repeat containing 43 [Source:RGD Symbol;Acc:1561461]	Lrrc43	40.637	-0.62443	0.000733973	0.0099509
ENSRNOG00000000660	NA	Asphd2	879.483	0.236747	0.000734934	0.00995525
ENSRNOG00000000246	archaelysin family metallopeptidase 2 [Source:RGD Symbol;Acc:1304846]	Amz2	1411.46	0.257351	0.000737239	0.00997777
ENSRNOG00000029178	ATP-binding cassette, subfamily C (CFTR/MRP), member 5 [Source:RGD Symbol;Acc:70913]	Abcc5	2844.16	-0.235161	0.000741935	0.0100326
ENSRNOG00000020263	ATPase, Na+/K+ transporting, alpha 3 polypeptide [Source:RGD Symbol;Acc:2169]	Atp1a3	29823.3	0.242987	0.00074301	0.0100384
ENSRNOG00000016210	MICAL C-terminal like [Source:RGD Symbol;Acc:735042]	Micalcl	59.6908	-0.461736	0.000752497	0.0101577
ENSRNOG00000049171	persephin [Source:RGD Symbol;Acc:3432]	Pspn	38.9295	-0.598954	0.000755686	0.0101919
ENSRNOG00000027954	cadherin 15 [Source:RGD Symbol;Acc:1303000]	Cdh15	449.147	-0.350754	0.000759509	0.0102346
ENSRNOG00000026914	dynein, axonemal, heavy chain 1 [Source:RGD Symbol;Acc:621795]	Dnah1	74.2906	-0.518663	0.000761457	0.010252
ENSRNOG00000038970	FYVE, RhoGEF and PH domain containing 1 [Source:RGD Symbol;Acc:1565188]	Fgd1	43.1078	0.552784	0.000765275	0.0102944
ENSRNOG00000026036	prodynorphin [Source:RGD Symbol;Acc:62054]	Pdyn	801.132	0.195539	0.000766062	0.0102961
ENSRNOG00000011884	golgin A2 [Source:RGD Symbol;Acc:620282]	Golga2	1691.17	0.149786	0.000772176	0.0103693
ENSRNOG00000003545	ubiquitin carboxyl-terminal hydrolase L5 [Source:RGD Symbol;Acc:1305414]	Uchl5	756.116	-0.278386	0.000774458	0.010391
ENSRNOG00000032150	adenylate cyclase 2 (brain) [Source:RGD Symbol;Acc:619965]	Adcy2	1797.59	0.169799	0.000783567	0.0105041
ENSRNOG00000019339	tubulin tyrosine ligase-like family, member 11 [Source:RGD Symbol;Acc:1588742]	Ttll11	404.94	0.264616	0.000784265	0.0105044
ENSRNOG00000049127	small ArfGAP 1 [Source:RGD Symbol;Acc:1585595]	Smap1	674.952	0.288106	0.000785788	0.0105158
ENSRNOG00000004695	CUGBP, Elav-like family member 5 [Source:RGD Symbol;Acc:1565016]	Celf5	2687.68	0.17399	0.00078761	0.0105311
ENSRNOG00000004863	metallophosphoesterase domain containing 2 [Source:RGD Symbol;Acc:735060]	Mpped2	648.309	0.227706	0.000790629	0.0105623
ENSRNOG00000019834	heat shock protein 90 alpha (cytosolic), class B member 1 [Source:RGD Symbol;Acc:1303075]	Hsp90ab1	25539.6	0.147188	0.000793693	0.0105942
ENSRNOG00000014879	tetratricopeptide repeat domain 7A [Source:RGD Symbol;Acc:1306211]	Ttc7	342.766	-0.30004	0.000797016	0.0106203
ENSRNOG00000016534	family with sequence similarity 171, member A1 [Source:MGI Symbol;Acc:MGI:2442917]	Fam171a1	287.606	0.329967	0.000796425	0.0106203
ENSRNOG00000004536	NA	Bbox1	7.04514	0.651354	0.000798444	0.0106302
ENSRNOG00000004155	sterile alpha motif domain containing 14 [Source:RGD Symbol;Acc:1306138]	Samd14	352.887	0.280053	0.000800181	0.0106351
ENSRNOG00000049385	ADAMTS-like 4 [Source:RGD Symbol;Acc:1561012]	Adamtsl4	62.145	-0.514858	0.00079952	0.0106351
ENSRNOG00000024475	NA	Fancd2	132.314	-0.369417	0.000801199	0.0106395
ENSRNOG00000013763	ER lipid raft associated 2 [Source:RGD Symbol;Acc:1309010]	Erlin2	377.42	0.281808	0.000802521	0.010648
ENSRNOG00000005853	tachykinin receptor 1 [Source:RGD Symbol;Acc:3811]	Tacr1	25.9409	0.608509	0.000805739	0.0106633
ENSRNOG00000009205	LIM domain only 4 [Source:RGD Symbol;Acc:1305670]	Lmo4	2908.6	0.158531	0.000805598	0.0106633
ENSRNOG00000020347	nucleoporin 98 [Source:RGD Symbol;Acc:71033]	Nup98	808.455	-0.166809	0.000804493	0.0106633
ENSRNOG00000013516	splicing factor 3b, subunit 1 [Source:RGD Symbol;Acc:620148]	Sf3b1	6296.4	-0.290294	0.000807745	0.0106808
ENSRNOG00000001243	zinc finger, CCHC domain containing 8 [Source:RGD Symbol;Acc:1309774]	Zcchc8	412.526	-0.305645	0.000809342	0.0106928
ENSRNOG00000001243	zinc finger, CCHC domain containing 8 [Source:RGD Symbol;Acc:1309774]	Zcchc8	412.526	-0.305645	0.000809342	0.0106928
ENSRNOG00000001823	ST6 beta-galactosamide alpha-2,6-sialyltranferase 1 [Source:RGD Symbol;Acc:3676]	St6gal1	401.84	-0.21626	0.000813297	0.0107268
ENSRNOG00000016496	cathepsin C [Source:RGD Symbol;Acc:2445]	Ctsc	142.132	-0.342567	0.000813222	0.0107268
ENSRNOG00000032374	progestin and adipoQ receptor family member IX [Source:RGD Symbol;Acc:1311515]	Paqr9	21.4341	0.62733	0.000815496	0.0107467
ENSRNOG00000020030	cytokine receptor-like factor 1 [Source:RGD Symbol;Acc:1311371]	Crlf1	584.435	-0.466223	0.000819535	0.0107908
ENSRNOG00000006984	mitogen-activated protein kinase 11 [Source:RGD Symbol;Acc:1309340]	Mapk11	780.799	-0.349804	0.000822249	0.0108173
ENSRNOG00000043189	TruB pseudouridine (psi) synthase family member 2 [Source:RGD Symbol;Acc:1359394]	Trub2	443.42	0.266158	0.000823811	0.0108287
ENSRNOG00000006631	sema domain, immunoglobulin domain (Ig), short basic domain, secreted, (semaphorin) 3E [Source:RGD Symbol;Acc:1310973]	Sema3e	127.961	0.418537	0.000827347	0.010866
ENSRNOG00000013967	B-cell linker [Source:RGD Symbol;Acc:1561933]	Blnk	146.61	-0.433429	0.000828265	0.0108689
ENSRNOG00000008098	leucine rich repeat containing 4 [Source:RGD Symbol;Acc:1560026]	Lrrc4	362.09	0.311523	0.000830293	0.010878
ENSRNOG00000019575	RELT-like 2 [Source:RGD Symbol;Acc:1305276]	Rell2	263.83	0.399826	0.000831059	0.010878
ENSRNOG00000021468	glutamate receptor, metabotropic 8 [Source:RGD Symbol;Acc:619858]	Grm8	115.131	0.443604	0.000830944	0.010878
ENSRNOG00000004959	ARP2 actin-related protein 2 homolog (yeast) [Source:RGD Symbol;Acc:1310826]	Actr2	605.864	0.46865	0.000835666	0.0109291
ENSRNOG00000012892	ATP-binding cassette, subfamily A (ABC1), member 4 [Source:RGD Symbol;Acc:1309445]	Abca4	49.9212	-0.530621	0.000840732	0.0109861
ENSRNOG00000021156	vascular endothelial growth factor B [Source:RGD Symbol;Acc:619799]	Vegfb	1011.79	0.319214	0.000845568	0.01104
ENSRNOG00000029784	p21 protein (Cdc42/Rac)-activated kinase 1 [Source:RGD Symbol;Acc:3250]	Pak1	3027.44	0.322396	0.000846938	0.0110486
ENSRNOG00000015268	phosphatidic acid phosphatase type 2 domain containing 2 [Source:RGD Symbol;Acc:1566000]	Ppapdc2	818.469	0.244823	0.000849149	0.0110681
ENSRNOG00000002339	MAP/microtubule affinity-regulating kinase 1 [Source:RGD Symbol;Acc:619882]	Mark1	484.732	0.260249	0.000857787	0.0111527
ENSRNOG00000030445	ORMDL sphingolipid biosynthesis regulator 3 [Source:RGD Symbol;Acc:1560577]	Ormdl3	309.09	0.331249	0.000857032	0.0111527
ENSRNOG00000032328	DIRAS family, GTP-binding RAS-like 2 [Source:RGD Symbol;Acc:1305580]	Diras2	171.459	0.472286	0.000857256	0.0111527
ENSRNOG00000013469	thioredoxin domain containing 5 (endoplasmic reticulum) [Source:RGD Symbol;Acc:2323973]	Txndc5	155.417	0.39281	0.000858885	0.0111576
ENSRNOG00000015072	prostaglandin reductase 1 [Source:RGD Symbol;Acc:621195]	Ptgr1	58.5108	-0.491436	0.000859846	0.0111608
ENSRNOG00000020482	nuclear factor of activated T-cells, cytoplasmic, calcineurin-dependent 4 [Source:RGD Symbol;Acc:1310749]	Nfatc4	28.988	-0.585565	0.000861429	0.011172
ENSRNOG00000048718	coiled-coil domain containing 71 [Source:RGD Symbol;Acc:1566341]	Ccdc71	211.081	0.337725	0.000867752	0.0112446
ENSRNOG00000001484	GATS protein-like 2 [Source:RGD Symbol;Acc:1304672]	Gatsl2	155.808	0.391236	0.000868881	0.0112498
ENSRNOG00000014354	centrosomal protein 95kDa [Source:RGD Symbol;Acc:1309655]	Cep95	544.707	0.345667	0.000869674	0.0112507
ENSRNOG00000008759	colony stimulating factor 3 receptor (granulocyte) [Source:RGD Symbol;Acc:1309114]	Csf3r	55.2907	-0.473025	0.000883601	0.0114214
ENSRNOG00000030269	ATPase, Ca++ transporting, plasma membrane 2 [Source:RGD Symbol;Acc:2176]	Atp2b2	6155.16	0.151297	0.000885247	0.0114332
ENSRNOG00000027341	teneurin transmembrane protein 2 [Source:RGD Symbol;Acc:727907]	Odz2	472.768	0.334875	0.000887899	0.0114579
ENSRNOG00000020304	programmed cell death 11 [Source:RGD Symbol;Acc:1304933]	Pdcd11	936.474	-0.227738	0.00088883	0.0114604
ENSRNOG00000024818	eva-1 homolog B [Source:RGD Symbol;Acc:1308876]	Fam176b	114.741	-0.440477	0.000893604	0.0115124
ENSRNOG00000029738	DIRAS family, GTP-binding RAS-like 1 [Source:RGD Symbol;Acc:1310445]	Diras1	1026.53	0.225016	0.000895767	0.0115307
ENSRNOG00000009571	WAS/WASL interacting protein family, member 3 [Source:RGD Symbol;Acc:708559]	Wipf3	1219.28	0.312004	0.000899604	0.0115554
ENSRNOG00000011522	NA	Hcn1	113.537	0.40508	0.000899921	0.0115554
ENSRNOG00000042160	transmembrane protein 167B [Source:RGD Symbol;Acc:1564454]	Tmem167b	62.0623	0.486728	0.000898637	0.0115554
ENSRNOG00000003680	gamma-aminobutyric acid (GABA) A receptor, beta 2 [Source:RGD Symbol;Acc:2650]	Gabrb2	39.6595	0.550774	0.000901089	0.0115609
ENSRNOG00000004566	Rho guanine nucleotide exchange factor (GEF) 15 [Source:RGD Symbol;Acc:1306961]	Arhgef15	139.473	-0.372599	0.000903692	0.0115752
ENSRNOG00000038184	calcium/calmodulin-dependent protein kinase II inhibitor 2 [Source:RGD Symbol;Acc:708411]	Camk2n2	220.109	0.3979	0.000903391	0.0115752
ENSRNOG00000012489	NA	Cacnb3	3105.28	0.168883	0.000904631	0.0115776
ENSRNOG00000019651	solute carrier family 12 (potassium/chloride transporter), member 4 [Source:RGD Symbol;Acc:3687]	Slc12a4	562.723	-0.224015	0.000913446	0.0116793
ENSRNOG00000020650	solute carrier family 17 (vesicular glutamate transporter), member 7 [Source:RGD Symbol;Acc:620101]	Slc17a7	16276.9	0.159134	0.000914077	0.0116793
ENSRNOG00000002911	albumin [Source:RGD Symbol;Acc:2085]	Alb	119.344	0.472094	0.000922652	0.0117792
ENSRNOG00000046636	histone cluster 1, H4b [Source:RGD Symbol;Acc:620814]	HIST1H4B	3.03302	-0.573666	0.000927624	0.0118329
ENSRNOG00000009950	Myb/SANT-like DNA-binding domain containing 2 [Source:MGI Symbol;Acc:MGI:2384579]	Msantd2	416.132	-0.294982	0.000940969	0.0119933
ENSRNOG00000048682	ZW10 interacting kinetochore protein [Source:RGD Symbol;Acc:628671]	Zwint	43850.7	0.202058	0.00094573	0.0120441
ENSRNOG00000007021	NA	Zdhhc18	176.694	0.281474	0.000948516	0.0120697
ENSRNOG00000002041	BOC cell adhesion associated, oncogene regulated [Source:RGD Symbol;Acc:1304550]	Boc	526.288	-0.251376	0.000953771	0.0121266
ENSRNOG00000027204	microtubule-associated protein 6 [Source:RGD Symbol;Acc:61804]	Map6	1269.29	0.209213	0.000958974	0.0121828
ENSRNOG00000006422	potassium channel, two pore domain subfamily K, member 16 [Source:RGD Symbol;Acc:1582911]	Kcnk16	26.5653	-0.610644	0.0009604	0.012191
ENSRNOG00000012163	pleckstrin homology domain containing, family M (with RUN domain) member 2 [Source:RGD Symbol;Acc:1307005]	Plekhm2	1311.45	0.249886	0.000963689	0.0122227
ENSRNOG00000003953	RAB3 GTPase activating protein subunit 1 [Source:RGD Symbol;Acc:1306487]	Rab3gap1	1982.09	0.154381	0.000967487	0.0122609
ENSRNOG00000026293	jun proto-oncogene [Source:RGD Symbol;Acc:2943]	Jun	545.981	0.27528	0.000971947	0.0123074
ENSRNOG00000019533	kelch-like family member 3 [Source:RGD Symbol;Acc:1565218]	Klhl3	30.004	0.533665	0.000976207	0.0123412
ENSRNOG00000043114	translocase of outer mitochondrial membrane 7 homolog (yeast) [Source:RGD Symbol;Acc:1591393]	Tomm7	2179.38	-0.286559	0.000976074	0.0123412
ENSRNOG00000008570	Ca++-dependent secretion activator [Source:RGD Symbol;Acc:708573]	Cadps	510.058	0.447701	0.000980627	0.0123669
ENSRNOG00000008641	glucosamine-phosphate N-acetyltransferase 1 [Source:RGD Symbol;Acc:1563144]	Gnpnat1	405.03	-0.284279	0.000979113	0.0123669
ENSRNOG00000031798	NA	RPL38	13.7819	-0.66613	0.000980519	0.0123669
ENSRNOG00000026483	NA	Trnp1	68.7809	0.628326	0.000984093	0.0124005
ENSRNOG00000042980	ADAM metallopeptidase domain 19 [Source:RGD Symbol;Acc:1585017]	Adam19	296.307	0.292965	0.000985977	0.0124142
ENSRNOG00000008015	FBJ osteosarcoma oncogene [Source:RGD Symbol;Acc:2626]	Fos	396.032	0.471448	0.000989085	0.0124433
ENSRNOG00000033894	neuregulin 3 [Source:RGD Symbol;Acc:1559678]	Nrg3	87.6968	0.526333	0.000994619	0.0125027
ENSRNOG00000008447	transmembrane protein 132D [Source:RGD Symbol;Acc:735062]	Tmem132d	65.2839	0.514162	0.000996001	0.01251
ENSRNOG00000017311	malic enzyme 3, NADP(+)-dependent, mitochondrial [Source:RGD Symbol;Acc:1311070]	Me3	874.515	0.188891	0.000997828	0.0125228
ENSRNOG00000018841	SRY (sex determining region Y)-box 8 [Source:RGD Symbol;Acc:1309072]	Sox8	754.383	0.205087	0.00100221	0.0125677
ENSRNOG00000005700	neuron specific gene family member 1 [Source:RGD Symbol;Acc:2222]	Nsg1	6167.61	0.193339	0.00100667	0.0125956
ENSRNOG00000008016	cytoskeleton-associated protein 4 [Source:RGD Symbol;Acc:1311989]	Ckap4	349.12	0.286162	0.00100687	0.0125956
ENSRNOG00000042246	hypothetical protein LOC690918 [Source:RGD Symbol;Acc:1589861]	LOC690918	99.4097	0.401988	0.00100684	0.0125956
ENSRNOG00000031855	ARP3 actin-related protein 3 homolog B (yeast) [Source:RGD Symbol;Acc:1565759]	Actr3b	731.421	0.273264	0.00101321	0.0126647
ENSRNOG00000004839	beta-1,4-N-acetyl-galactosaminyl transferase 1 [Source:RGD Symbol;Acc:620490]	B4galnt1	409.718	0.298698	0.00101533	0.0126809
ENSRNOG00000031890	neural cell adhesion molecule 1 [Source:RGD Symbol;Acc:67378]	Ncam1	1396.09	0.230046	0.00101745	0.0126972
ENSRNOG00000004364	brain and reproductive organ-expressed (TNFRSF1A modulator) [Source:RGD Symbol;Acc:735111]	Bre	856.025	0.247908	0.00102442	0.0127741
ENSRNOG00000024824	collagen, type XXII, alpha 1 [Source:RGD Symbol;Acc:1309081]	Col22a1	16.0415	-0.661504	0.00102555	0.0127779
ENSRNOG00000017601	steroid-5-alpha-reductase, alpha polypeptide 1 (3-oxo-5 alpha-steroid delta 4-dehydrogenase alpha 1) [Source:RGD Symbol;Acc:3757]	Srd5a1	608.732	-0.268987	0.00102733	0.0127823
ENSRNOG00000019464	tetratricopeptide repeat domain 9C [Source:RGD Symbol;Acc:1359253]	Ttc9c	1003.95	0.265379	0.00102756	0.0127823
ENSRNOG00000021095	FXYD domain-containing ion transport regulator 3 [Source:RGD Symbol;Acc:620825]	Fxyd3	400.767	-0.32602	0.00104237	0.0129563
ENSRNOG00000006154	NA	Pde1a	147.469	0.469324	0.00104489	0.0129771
ENSRNOG00000005538	proteasome (prosome, macropain) 26S subunit, non-ATPase, 11 [Source:RGD Symbol;Acc:1306450]	Psmd11	1232.53	0.190941	0.0010461	0.0129818
ENSRNOG00000011854	similar to RIKEN cDNA E330009J07 gene [Source:RGD Symbol;Acc:1563986]	RGD1563986	227.806	-0.322323	0.00104726	0.0129858
ENSRNOG00000011854	similar to RIKEN cDNA E330009J07 gene [Source:RGD Symbol;Acc:1563986]	RGD1563986	227.806	-0.322323	0.00104726	0.0129858
ENSRNOG00000037957	apoptosis-inducing factor, mitochondrion-associated 3 [Source:RGD Symbol;Acc:1306028]	Aifm3	1668.41	-0.224709	0.00104943	0.0130024
ENSRNOG00000042464	F-box protein 25 [Source:RGD Symbol;Acc:1359105]	Fbxo25	902.352	0.213702	0.00105155	0.0130183
ENSRNOG00000013713	similar to predicted gene ICRFP703B1614Q5.5 [Source:RGD Symbol;Acc:1565905]	LOC499240	5.21697	0.652712	0.00106175	0.013134
ENSRNOG00000024127	ATPase type 13A5 [Source:RGD Symbol;Acc:1306792]	Atp13a5	136.87	-0.350075	0.0010653	0.0131676
ENSRNOG00000013027	ral guanine nucleotide dissociation stimulator-like 3 [Source:RGD Symbol;Acc:1309756]	Rgl3	480.881	-0.272487	0.00107672	0.013298
ENSRNOG00000002196	OCIA domain containing 2 [Source:RGD Symbol;Acc:2319541]	Ociad2	109.161	0.385878	0.00107989	0.0133055
ENSRNOG00000027230	formin homology 2 domain containing 3 [Source:RGD Symbol;Acc:2322319]	Fhod3	762.43	0.224684	0.00107822	0.0133055
ENSRNOG00000028090	rho/rac guanine nucleotide exchange factor (GEF) 18 [Source:RGD Symbol;Acc:1311448]	Arhgef18	785.81	0.192956	0.00107958	0.0133055
ENSRNOG00000007461	kelch-like family member 41 [Source:RGD Symbol;Acc:620852]	Kbtbd10	12.8518	-0.66021	0.00108222	0.0133236
ENSRNOG00000016967	hemochromatosis [Source:RGD Symbol;Acc:2793]	Hfe	62.5543	0.459423	0.00109315	0.0134476
ENSRNOG00000015668	chemokine (C-C motif) ligand 19 [Source:RGD Symbol;Acc:1310336]	Ccl19	66.8952	-0.504235	0.00109501	0.0134598
ENSRNOG00000004672	SEC14-like 2 (S. cerevisiae) [Source:RGD Symbol;Acc:621779]	Sec14l2	1499.72	0.156585	0.00109764	0.0134708
ENSRNOG00000032058	pogo transposable element with KRAB domain [Source:RGD Symbol;Acc:1308951]	Pogk	967.626	-0.215008	0.00109746	0.0134708
ENSRNOG00000011000	regulating synaptic membrane exocytosis 1 [Source:RGD Symbol;Acc:620000]	Rims1	717.511	0.372486	0.00110313	0.0135169
ENSRNOG00000048433	teashirt zinc finger homeobox 2 [Source:RGD Symbol;Acc:6490867]	Tshz2	77.2347	0.506064	0.00110272	0.0135169
ENSRNOG00000009047	sarcolipin [Source:RGD Symbol;Acc:1305224]	Sln	13.3766	0.635254	0.00110416	0.0135188
ENSRNOG00000003066	wingless-type MMTV integration site family, member 9A [Source:RGD Symbol;Acc:1305018]	Wnt9a	199.815	0.268255	0.00110594	0.0135233
ENSRNOG00000020339	neuralized E3 ubiquitin protein ligase 1 [Source:RGD Symbol;Acc:1307021]	Neurl	92.3604	0.495945	0.00110627	0.0135233
ENSRNOG00000007136	annexin A7 [Source:RGD Symbol;Acc:621173]	Anxa7	1112.9	0.170087	0.00111091	0.0135693
ENSRNOG00000015980	DNA cross-link repair 1C [Source:RGD Symbol;Acc:708574]	Dclre1c	113.407	-0.360236	0.00111567	0.0136168
ENSRNOG00000005335	polypeptide N-acetylgalactosaminyltransferase 13 [Source:RGD Symbol;Acc:735044]	Galnt13	106.763	0.391049	0.00111822	0.0136372
ENSRNOG00000011402	interferon stimulated exonuclease gene 20-like 2 [Source:RGD Symbol;Acc:1359413]	Isg20l2	128.884	0.320564	0.00112677	0.0137199
ENSRNOG00000014795	nuclear receptor subfamily 2, group F, member 1 [Source:RGD Symbol;Acc:621682]	Nr2f1	859.454	0.224298	0.00112661	0.0137199
ENSRNOG00000008987	ring finger protein 139 [Source:RGD Symbol;Acc:1306670]	Rnf139	465.065	0.228486	0.00113598	0.0138212
ENSRNOG00000009061	similar to hypothetical protein [Source:RGD Symbol;Acc:1310641]	RGD1310641	38.9917	0.623539	0.00114058	0.0138511
ENSRNOG00000018708	protein phosphatase 1, catalytic subunit, alpha isozyme [Source:RGD Symbol;Acc:3375]	Ppp1ca	4336.4	0.144697	0.00114127	0.0138511
ENSRNOG00000029658	ring finger protein 213 [Source:RGD Symbol;Acc:1308168]	Rnf213	272.118	-0.391213	0.001142	0.0138511
ENSRNOG00000042771	apolipoprotein L, 3 [Source:RGD Symbol;Acc:1306480]	Apol3	108.684	-0.427344	0.00114094	0.0138511
ENSRNOG00000005109	reprimo, TP53 dependent G2 arrest mediator candidate [Source:RGD Symbol;Acc:1595512]	Rprm	101.468	0.480197	0.00115343	0.0139734
ENSRNOG00000008000	synaptotagmin XIII [Source:RGD Symbol;Acc:621877]	Syt13	215.752	0.474874	0.00115389	0.0139734
ENSRNOG00000017508	suppressor of variegation 4-20 homolog 2 (Drosophila) [Source:RGD Symbol;Acc:1305226]	Suv420h2	743.435	-0.343173	0.00115859	0.0140195
ENSRNOG00000042753	fibroblast growth factor 13 [Source:RGD Symbol;Acc:620164]	Fgf13	2364.47	0.207089	0.00116026	0.0140288
ENSRNOG00000002504	spermatogenesis associated 17 [Source:RGD Symbol;Acc:1565282]	Spata17	28.6263	-0.58199	0.00116208	0.0140399
ENSRNOG00000023896	dual specificity phosphatase 6 [Source:RGD Symbol;Acc:70978]	Dusp6	378.561	0.310081	0.00116682	0.0140862
ENSRNOG00000007241	formin binding protein 4 [Source:RGD Symbol;Acc:1309238]	Fnbp4	1076.55	-0.269608	0.00116814	0.0140911
ENSRNOG00000007038	contactin 5 [Source:RGD Symbol;Acc:621302]	Cntn5	52.0745	0.475434	0.00117155	0.0141213
ENSRNOG00000018770	phorbol-12-myristate-13-acetate-induced protein 1 [Source:RGD Symbol;Acc:1359266]	Pmaip1	16.9058	-0.613609	0.00117625	0.0141669
ENSRNOG00000001494	N-ethylmaleimide-sensitive factor attachment protein, alpha [Source:RGD Symbol;Acc:620855]	Napa	3558.35	0.197361	0.001179	0.0141891
ENSRNOG00000008061	NUAK family, SNF1-like kinase, 1 [Source:RGD Symbol;Acc:1309956]	Nuak1	124.462	0.406305	0.00118214	0.0142159
ENSRNOG00000004147	ATP-binding cassette, subfamily A (ABC1), member 8a [Source:RGD Symbol;Acc:1307333]	Abca8a	1557.01	-0.231909	0.00118731	0.014267
ENSRNOG00000007726	melanoma cell adhesion molecule [Source:RGD Symbol;Acc:620463]	Mcam	942.394	-0.273781	0.00119687	0.0143708
ENSRNOG00000023828	similar to dystonin isoform 1 [Source:RGD Symbol;Acc:1587008]	LOC680875	204.358	-0.349826	0.00119819	0.0143754
ENSRNOG00000002653	potassium channel, two pore domain subfamily K, member 2 [Source:RGD Symbol;Acc:621448]	Kcnk2	371.569	0.235901	0.00119982	0.014384
ENSRNOG00000006003	catenin (cadherin associated protein), alpha 2 [Source:RGD Symbol;Acc:1305060]	Ctnna2	790.69	0.372586	0.00120078	0.0143844
ENSRNOG00000014775	nucleolar protein 4 [Source:RGD Symbol;Acc:1310663]	Nol4	67.1384	0.502511	0.00120226	0.014391
ENSRNOG00000017032	ATP synthase, H+ transporting, mitochondrial F1 complex, alpha subunit 1, cardiac muscle [Source:RGD Symbol;Acc:619993]	Atp5a1	13743.9	0.178239	0.00120573	0.0144202
ENSRNOG00000017066	zinc finger protein 384 [Source:RGD Symbol;Acc:708346]	Zfp384	984.907	-0.240632	0.00120656	0.0144202
ENSRNOG00000006604	Thy-1 cell surface antigen [Source:RGD Symbol;Acc:3860]	Thy1	10393.8	0.214431	0.001208	0.0144263
ENSRNOG00000012440	methionine sulfoxide reductase A [Source:RGD Symbol;Acc:70979]	Msra	147.835	0.362705	0.00122204	0.0145727
ENSRNOG00000023861	synaptosomal-associated protein 91 [Source:RGD Symbol;Acc:69276]	Snap91	817.066	0.373647	0.00122213	0.0145727
ENSRNOG00000002217	placenta-specific 8 [Source:RGD Symbol;Acc:1308102]	Plac8	46.4321	-0.536471	0.00122651	0.0146138
ENSRNOG00000001110	NA	N4bp2l1	474.219	-0.20258	0.00122865	0.014628
ENSRNOG00000007545	angiopoietin-like 4 [Source:RGD Symbol;Acc:735058]	Angptl4	238.13	-0.364382	0.0012446	0.0147988
ENSRNOG00000050671	NA	ler5	193.735	0.480937	0.0012449	0.0147988
ENSRNOG00000016625	solute carrier family 22 (organic cation transporter), member 2 [Source:RGD Symbol;Acc:61936]	Slc22a2	9.43268	-0.621587	0.00126333	0.0150026
ENSRNOG00000017434	mannosyl (beta-1,4-)-glycoprotein beta-1,4-N-acetylglucosaminyltransferase [Source:RGD Symbol;Acc:3084]	Mgat3	342.059	0.413387	0.00126398	0.0150026
ENSRNOG00000009029	neuroplastin [Source:RGD Symbol;Acc:620296]	Nptn	2073.39	0.380276	0.00126838	0.0150434
ENSRNOG00000018798	brevican [Source:RGD Symbol;Acc:2194]	Bcan	4066.54	0.21993	0.00127001	0.0150512
ENSRNOG00000031915	histone deacetylase 10 [Source:RGD Symbol;Acc:1305874]	Hdac10	513.081	-0.323898	0.00127974	0.0151549
ENSRNOG00000026295	recombination signal binding protein for immunoglobulin kappa J region-like [Source:RGD Symbol;Acc:1304786]	Rbpjl	119.725	-0.370612	0.001283	0.0151774
ENSRNOG00000050210	RT1 class I, locus CE10 [Source:RGD Symbol;Acc:1359292]	RT1-CE10	22.3534	-0.612352	0.00128359	0.0151774
ENSRNOG00000004118	FERM and PDZ domain containing 4 [Source:RGD Symbol;Acc:1566031]	Frmpd4	142.741	0.526387	0.00128552	0.0151886
ENSRNOG00000013783	EF-hand domain family, member D2 [Source:RGD Symbol;Acc:1307585]	Efhd2	2728.51	0.174202	0.00128918	0.0152089
ENSRNOG00000019689	von Willebrand factor [Source:RGD Symbol;Acc:621759]	Vwf	817.073	-0.274331	0.00128902	0.0152089
ENSRNOG00000030808	NA	Oas1f	8.73077	0.639632	0.00129313	0.0152438
ENSRNOG00000016728	T-cell lymphoma invasion and metastasis 2 [Source:RGD Symbol;Acc:2324148]	LOC100362710	923.272	0.213545	0.00129481	0.015252
ENSRNOG00000009528	syndecan binding protein (syntenin) 2 [Source:RGD Symbol;Acc:1307709]	Sdcbp2	22.2366	-0.580027	0.00129722	0.0152689
ENSRNOG00000002525	prostaglandin-endoperoxide synthase 2 [Source:RGD Symbol;Acc:620349]	Ptgs2	136.361	0.521	0.00130059	0.0152854
ENSRNOG00000007859	centrosomal protein 83 [Source:RGD Symbol;Acc:1359593]	Ccdc41	1605.78	-0.220216	0.00130027	0.0152854
ENSRNOG00000007764	FERM domain containing 4B [Source:RGD Symbol;Acc:620172]	Frmd4b	161.63	-0.37561	0.00130306	0.0153028
ENSRNOG00000019869	leucine rich repeat and fibronectin type III domain containing 1 [Source:RGD Symbol;Acc:1304707]	Lrfn1	271.849	0.344021	0.00130405	0.0153029
ENSRNOG00000007326	prolyl endopeptidase-like [Source:RGD Symbol;Acc:1310143]	Prepl	1236.96	0.292406	0.00130749	0.0153317
ENSRNOG00000030151	thrombospondin, type I, domain containing 7A [Source:RGD Symbol;Acc:1566201]	Thsd7a	48.5748	0.501791	0.00131132	0.0153651
ENSRNOG00000027871	Rapgefl1 protein [Source:UniProtKB/TrEMBL;Acc:Q5BJR9]	RAPGEFL	1495.98	0.18623	0.00131291	0.015372
ENSRNOG00000034241	SET nuclear proto-oncogene [Source:RGD Symbol;Acc:1307467]	Set	2150.26	0.231307	0.001318	0.0154084
ENSRNOG00000046001			63.3881	-0.453971	0.00131707	0.0154084
ENSRNOG00000000878	solute carrier family 44, member 4 [Source:RGD Symbol;Acc:1303167]	Slc44a4	33.3331	-0.566044	0.00132292	0.0154543
ENSRNOG00000015321	monooxygenase, DBH-like 1 [Source:RGD Symbol;Acc:1310033]	Moxd1	283.608	0.320792	0.00132678	0.0154878
ENSRNOG00000002593	estrogen-related receptor gamma [Source:RGD Symbol;Acc:1303236]	Esrrg	46.1852	0.611203	0.00133786	0.0156054
ENSRNOG00000002054	glomulin, FKBP associated protein [Source:RGD Symbol;Acc:1588600]	Glmn	632.18	-0.21748	0.0013393	0.0156104
ENSRNOG00000017091	solute carrier family 25, member 46 [Source:RGD Symbol;Acc:1305072]	Slc25a46	1499.04	0.233006	0.00134309	0.0156429
ENSRNOG00000010597	solute carrier family 5 (sodium/choline cotransporter), member 7 [Source:RGD Symbol;Acc:69270]	Slc5a7	140.863	0.411573	0.00135799	0.0158045
ENSRNOG00000017319	c-mer proto-oncogene tyrosine kinase [Source:RGD Symbol;Acc:69283]	Mertk	588.203	0.272719	0.001364	0.0158508
ENSRNOG00000048110	NA		172.781	0.384786	0.00136342	0.0158508
ENSRNOG00000005874	transducin-like enhancer of split 2 [Source:RGD Symbol;Acc:1306665]	Tle2	621.795	-0.30555	0.00137315	0.0159387
ENSRNOG00000016588	NA	Myadm	528.682	0.297696	0.00137362	0.0159387
ENSRNOG00000018279	sideroflexin 1 [Source:RGD Symbol;Acc:1308482]	Sfxn1	627.825	0.309257	0.00137813	0.0159791
ENSRNOG00000046862	armadillo repeat containing, X-linked 1 [Source:RGD Symbol;Acc:1561629]	Armcx1	571.584	-0.251365	0.00137974	0.0159858
ENSRNOG00000030771	diacylglycerol kinase, beta [Source:RGD Symbol;Acc:2488]	Dgkb	2185.04	0.295655	0.00138572	0.0160432
ENSRNOG00000009992	Rab geranylgeranyltransferase, beta subunit [Source:RGD Symbol;Acc:3530]	Rabggtb	2802.26	-0.138252	0.00138715	0.0160477
ENSRNOG00000013654	cerebellin 2 precursor [Source:RGD Symbol;Acc:1309715]	Cbln2	598.434	0.257578	0.00139073	0.0160772
ENSRNOG00000013654	cerebellin 2 precursor [Source:RGD Symbol;Acc:1309715]	Cbln2	598.434	0.257578	0.00139073	0.0160772
ENSRNOG00000049809	NA		1306.22	0.40317	0.00139297	0.0160911
ENSRNOG00000004740	methylmalonic aciduria (cobalamin deficiency) cblD type, with homocystinuria [Source:RGD Symbol;Acc:1303272]	Mmadhc	823.311	-0.177624	0.00139948	0.0161303
ENSRNOG00000016701	guanine nucleotide binding protein (G protein), gamma 8 [Source:RGD Symbol;Acc:620808]	Gng8	136.307	-0.367139	0.00139849	0.0161303
ENSRNOG00000019718	polypeptide N-acetylgalactosaminyltransferase 15 [Source:RGD Symbol;Acc:2322081]	Galntl2	8.01178	-0.639831	0.00139801	0.0161303
ENSRNOG00000006684	zinc finger protein 317 [Source:RGD Symbol;Acc:1565419]	Zfp317	639.698	-0.254869	0.00140464	0.0161674
ENSRNOG00000008746	D-tyrosyl-tRNA deacylase 1 [Source:RGD Symbol;Acc:1311821]	Dtd1	1726.53	0.177883	0.00140478	0.0161674
ENSRNOG00000008830	nuclear factor, erythroid 2-like 1 [Source:RGD Symbol;Acc:1311972]	NFE2L1	837.249	0.284819	0.00140733	0.0161849
ENSRNOG00000015257	coronin, actin binding protein, 2B [Source:RGD Symbol;Acc:1561953]	Coro2b	2321.31	0.177871	0.0014143	0.0162529
ENSRNOG00000042449	CDC42 small effector 2-like [Source:RGD Symbol;Acc:2318957]	Cdc42se2	1891.37	0.171908	0.0014207	0.0163144
ENSRNOG00000017481	succinate-CoA ligase, ADP-forming, beta subunit [Source:RGD Symbol;Acc:1309397]	Sucla2	3531.75	0.218093	0.00142504	0.0163522
ENSRNOG00000036660	fructosamine-3-kinase-related protein [Source:RGD Symbol;Acc:1304570]	Fn3krp	1020.02	0.252713	0.00142759	0.0163693
ENSRNOG00000001843	B-cell CLL/lymphoma 6 [Source:RGD Symbol;Acc:1309345]	Bcl6	610.638	-0.340299	0.00143106	0.0163971
ENSRNOG00000000648	jumonji domain containing 1C [Source:RGD Symbol;Acc:708458]	Jmjd1c	1635.85	-0.236699	0.00143266	0.0164032
ENSRNOG00000030591	NA	Arf1	8418.28	0.110218	0.00144699	0.0165552
ENSRNOG00000015109	UBX domain protein 8 [Source:RGD Symbol;Acc:1306023]	Ubxn8	460.587	-0.222572	0.00145163	0.016596
ENSRNOG00000006868	ubiquitin-conjugating enzyme E2Z [Source:RGD Symbol;Acc:1308347]	Ube2z	1744.94	0.176304	0.00145804	0.016596
ENSRNOG00000009330	solute carrier family 17 (acidic sugar transporter), member 5 [Source:RGD Symbol;Acc:1311388]	Slc17a5	319.776	0.311641	0.00145777	0.016596
ENSRNOG00000010004	ripply transcriptional repressor 2 [Source:RGD Symbol;Acc:1308746]	Ripply2	72.027	-0.446451	0.00145509	0.016596
ENSRNOG00000010063	5-hydroxytryptamine (serotonin) receptor 2A, G protein-coupled [Source:RGD Symbol;Acc:61800]	Htr2a	70.8199	0.545967	0.00145569	0.016596
ENSRNOG00000013681	potassium voltage-gated channel, modifier subfamily S, member 1 [Source:RGD Symbol;Acc:621524]	Kcns1	130.931	0.364262	0.00145708	0.016596
ENSRNOG00000041411			36.5268	0.557077	0.00145579	0.016596
ENSRNOG00000038275	a disintegrin and metalloprotease domain 4 [Source:RGD Symbol;Acc:621470]	Adam4	28.2605	-0.533959	0.00146321	0.0166427
ENSRNOG00000007686	septin 3 [Source:RGD Symbol;Acc:621745]	Sept3	831.472	0.31717	0.00146451	0.0166452
ENSRNOG00000008257	microfibrillar-associated protein 2 [Source:RGD Symbol;Acc:1306031]	Mfap2	56.319	-0.472625	0.0014723	0.0167216
ENSRNOG00000038480	protein phosphatase 1, regulatory subunit 36 [Source:RGD Symbol;Acc:1309051]	Ppp1r36	397.236	-0.246512	0.00147365	0.0167247
ENSRNOG00000008738	tumor protein p53 inducible protein 11 [Source:RGD Symbol;Acc:1308395]	Tp53i11	1424.3	0.20752	0.00147531	0.0167313
ENSRNOG00000000513	mitogen activated protein kinase 14 [Source:RGD Symbol;Acc:70496]	Mapk14	1713.84	-0.137757	0.00147826	0.0167526
ENSRNOG00000008716	neurofilament, heavy polypeptide [Source:RGD Symbol;Acc:3159]	Nefh	5069.37	0.23651	0.00148242	0.0167753
ENSRNOG00000042726	similar to RIKEN cDNA 4930579C12 gene [Source:RGD Symbol;Acc:1560775]	RGD1560775	45.6775	-0.634637	0.00148157	0.0167753
ENSRNOG00000009263	interferon, alpha-inducible protein 27 [Source:RGD Symbol;Acc:69404]	Ifi27	1418.27	-0.326547	0.00149687	0.0168958
ENSRNOG00000011728	fat mass and obesity associated [Source:RGD Symbol;Acc:1305121]	Fto	2353.56	0.149158	0.00149737	0.0168958
ENSRNOG00000013379	zinc finger protein 422 [Source:RGD Symbol;Acc:620229]	Zfp422	639.366	0.303038	0.00149675	0.0168958
ENSRNOG00000018989	NA	Epdr1	1859.06	0.225631	0.00149742	0.0168958
ENSRNOG00000049824	NA	Kri1	460.376	0.196291	0.00150669	0.016988
ENSRNOG00000006938	NA	Mapk8ip1	6222.24	0.149735	0.00151186	0.0170339
ENSRNOG00000019507	heterogeneous nuclear ribonucleoprotein U-like 2 [Source:RGD Symbol;Acc:1562784]	Hnrnpul2	1667.91	0.217023	0.00151716	0.0170689
ENSRNOG00000021356	NA	Dnah2	99.9066	-0.438797	0.00151697	0.0170689
ENSRNOG00000002382	microfibrillar-associated protein 4 [Source:RGD Symbol;Acc:1307841]	Mfap4	120.554	-0.383897	0.00151831	0.0170694
ENSRNOG00000012791	ajuba LIM protein [Source:RGD Symbol;Acc:620407]	Ajuba	61.7076	-0.465701	0.00153978	0.0172983
ENSRNOG00000020897	pre-mRNA processing factor 19 [Source:RGD Symbol;Acc:708496]	Prpf19	5333.64	0.129337	0.00154137	0.0173036
ENSRNOG00000003374	coiled-coil domain containing 85A [Source:RGD Symbol;Acc:1311700]	Ccdc85a	163.707	0.478816	0.00155333	0.0173898
ENSRNOG00000011857	myotrophin [Source:RGD Symbol;Acc:619806]	Mtpn	2355.39	0.402577	0.00155255	0.0173898
ENSRNOG00000015149	neuregulin 4 [Source:RGD Symbol;Acc:1589860]	Nrg4	4.57362	0.615973	0.00155095	0.0173898
ENSRNOG00000020244	PPARGC1 and ESRR induced regulator, muscle 1 [Source:RGD Symbol;Acc:1304931]	RGD1304931	21.8139	-0.590163	0.00155352	0.0173898
ENSRNOG00000010873	PITH (C-terminal proteasome-interacting domain of thioredoxin-like) domain containing 1 [Source:RGD Symbol;Acc:1308048]	Pithd1	768.15	0.20083	0.00155802	0.0174151
ENSRNOG00000018042	mitochondrial ribosomal protein L48 [Source:RGD Symbol;Acc:1307576]	Mrpl48	1997.74	-0.173291	0.00155715	0.0174151
ENSRNOG00000000219	anoctamin 10 [Source:RGD Symbol;Acc:1308260]	Ano10	385.526	0.313391	0.00156603	0.017492
ENSRNOG00000017401	transmembrane and coiled-coil domains 4 [Source:RGD Symbol;Acc:1566357]	Tmco4	74.2628	-0.40905	0.00156799	0.0175013
ENSRNOG00000003346	Fanconi anemia, complementation group B [Source:RGD Symbol;Acc:1561555]	Fancb	65.749	-0.415458	0.00157015	0.0175128
ENSRNOG00000009882	protein phosphatase 3, catalytic subunit, alpha isozyme [Source:RGD Symbol;Acc:3382]	Ppp3ca	3365.71	0.35415	0.0015743	0.0175466
ENSRNOG00000014149	neuropeptide Y receptor Y1 [Source:RGD Symbol;Acc:3198]	Npy1r	351.15	0.340631	0.00157547	0.017547
ENSRNOG00000010635	insulin-like growth factor binding protein 4 [Source:RGD Symbol;Acc:2875]	Igfbp4	447.102	0.311069	0.00157902	0.017574
ENSRNOG00000049213	neuropeptide Y receptor Y2 [Source:RGD Symbol;Acc:620475]	Npy2r	14.6239	0.612085	0.0015832	0.0176079
ENSRNOG00000025702	lysine (K)-specific demethylase 2B [Source:RGD Symbol;Acc:1310217]	Kdm2b	441.163	-0.192385	0.00158779	0.0176463
ENSRNOG00000033564	complement factor D (adipsin) [Source:RGD Symbol;Acc:2498]	Cfd	24.391	-0.58045	0.00159208	0.0176813
ENSRNOG00000030481	LRRGT00155-like [Source:RGD Symbol;Acc:2324561]		39.6706	0.559857	0.00160208	0.0177669
ENSRNOG00000048397	selenophosphate synthetase 2 [Source:RGD Symbol;Acc:1308827]	Sephs2	1296.26	-0.184055	0.00160201	0.0177669
ENSRNOG00000028598	ectodysplasin-A receptor [Source:RGD Symbol;Acc:1561714]	Edar	30.2498	-0.55358	0.00160523	0.0177892
ENSRNOG00000019474	radial spoke head 9 homolog (Chlamydomonas) [Source:RGD Symbol;Acc:1310693]	Rsph9	266.817	-0.30979	0.0016195	0.0179346
ENSRNOG00000002050	insulin-like growth factor binding protein 7 [Source:RGD Symbol;Acc:1306201]	Igfbp7	1988.02	-0.345475	0.00162204	0.0179499
ENSRNOG00000047513	midasin homolog (yeast) [Source:RGD Symbol;Acc:1306394]	Mdn1	47.2058	-0.572121	0.00162506	0.0179704
ENSRNOG00000018927	shadow of prion protein homolog (zebrafish) [Source:RGD Symbol;Acc:1561845]	Sprn	34.6312	0.574402	0.00163082	0.0180214
ENSRNOG00000016280	beta-transducin repeat containing E3 ubiquitin protein ligase [Source:RGD Symbol;Acc:1359721]	Btrc	406.496	0.229088	0.00163592	0.0180649
ENSRNOG00000013498	peroxisomal biogenesis factor 14 [Source:RGD Symbol;Acc:68336]	Pex14	671.966	0.278314	0.00163838	0.0180684
ENSRNOG00000018108	NA	Irf4	30.4881	-0.572967	0.00163939	0.0180684
ENSRNOG00000027433	aldose reductase-related protein 1-like [Source:RGD Symbol;Acc:6496873]	Akr1b10	28.8154	-0.609551	0.00163972	0.0180684
ENSRNOG00000016248	SRY (sex determining region Y)-box 18 [Source:RGD Symbol;Acc:1311718]	Sox18	108.692	-0.454869	0.00164096	0.0180691
ENSRNOG00000012959	Ngfi-A binding protein 1 [Source:RGD Symbol;Acc:70882]	Nab1	977.937	-0.211127	0.00164234	0.0180715
ENSRNOG00000009468	interleukin 12A [Source:RGD Symbol;Acc:620562]	Il12a	81.8015	-0.430348	0.00164916	0.0181081
ENSRNOG00000024793	potassium channel tetramerization domain containing 21 [Source:RGD Symbol;Acc:1559529]	Kctd21	21.8411	0.546482	0.00164744	0.0181081
ENSRNOG00000046202	meteorin, glial cell differentiation regulator-like [Source:RGD Symbol;Acc:1359271]	Metrnl	126.937	-0.39125	0.00164838	0.0181081
ENSRNOG00000008553	methylenetetrahydrofolate reductase (NAD(P)H) [Source:RGD Symbol;Acc:1309952]	Mthfr	117.684	-0.352797	0.00165375	0.0181457
ENSRNOG00000014290	glutamate receptor, metabotropic 1 [Source:RGD Symbol;Acc:2742]	Grm1	784.685	0.264768	0.00166474	0.0182405
ENSRNOG00000015078	interferon induced transmembrane protein 3 [Source:RGD Symbol;Acc:1595844]	Ifitm3	196.115	-0.414367	0.0016642	0.0182405
ENSRNOG00000011245	Rho GTPase activating protein 18 [Source:RGD Symbol;Acc:1305053]	Arhgap18	283.52	-0.313426	0.00166787	0.0182619
ENSRNOG00000015088	prune homolog 2 (Drosophila) [Source:RGD Symbol;Acc:1311350]	PRUNE2	182.857	0.500942	0.00167429	0.0183142
ENSRNOG00000019854	napsin A aspartic peptidase [Source:RGD Symbol;Acc:61940]	Napsa	33.5413	-0.516151	0.001675	0.0183142
ENSRNOG00000001351	TRAF type zinc finger domain containing 1 [Source:RGD Symbol;Acc:620171]	Trafd1	1993.41	-0.23651	0.00168761	0.0184391
ENSRNOG00000005024	CDKN2A interacting protein N-terminal like [Source:RGD Symbol;Acc:1308696]	Cdkn2aipnl	712.56	0.225546	0.00170177	0.0185677
ENSRNOG00000020369	insulin-like growth factor 2 [Source:RGD Symbol;Acc:2870]	Igf2	3331.34	-0.328559	0.00170149	0.0185677
ENSRNOG00000019659	aspartoacylase [Source:RGD Symbol;Acc:621693]	Aspa	726.542	-0.279315	0.00170431	0.0185715
ENSRNOG00000036698	nuclear protein localization 4 homolog (S. cerevisiae) [Source:RGD Symbol;Acc:620794]	Nploc4	885.777	0.17947	0.00170497	0.0185715
ENSRNOG00000042254	NA	Flt3l	78.2979	-0.374195	0.00170571	0.0185715
ENSRNOG00000003211	signal recognition particle 9 [Source:RGD Symbol;Acc:1597343]	Srp9	1865.25	-0.22438	0.00171035	0.0185838
ENSRNOG00000004287	WD repeat domain 83 [Source:RGD Symbol;Acc:1306947]	Wdr83	621.232	-0.29768	0.00170994	0.0185838
ENSRNOG00000011184	solute carrier family 13 (sodium/sulfate symporter), member 4 [Source:RGD Symbol;Acc:1359715]	Slc13a4	395.507	-0.325604	0.00171043	0.0185838
ENSRNOG00000002506	cyclin-dependent kinase-like 2 (CDC2-related kinase) [Source:RGD Symbol;Acc:1309625]	Cdkl2	239.254	0.395459	0.00171379	0.0185918
ENSRNOG00000005809	Rho, GDP dissociation inhibitor (GDI) beta [Source:RGD Symbol;Acc:1305383]	Arhgdib	277.276	-0.276244	0.00171555	0.0185918
ENSRNOG00000019181	synaptopodin [Source:RGD Symbol;Acc:620668]	Synpo	204.146	0.476509	0.00171595	0.0185918
ENSRNOG00000022576	nudix (nucleoside diphosphate linked moiety X)-type motif 12 [Source:RGD Symbol;Acc:1310902]	Nudt12	335.729	0.358578	0.00171514	0.0185918
ENSRNOG00000008082	regulator of G-protein signaling 6 [Source:RGD Symbol;Acc:3569]	Rgs6	80.1157	0.404962	0.00172243	0.018649
ENSRNOG00000007084	membrane-associated ring finger (C3HC4) 10, E3 ubiquitin protein ligase [Source:RGD Symbol;Acc:1311692]	Rnf190	15.8642	-0.625954	0.00173283	0.0187486
ENSRNOG00000003990	growth factor receptor bound protein 2 [Source:RGD Symbol;Acc:619758]	Grb2	3620.13	0.15027	0.00173447	0.0187533
ENSRNOG00000010868	regulating synaptic membrane exocytosis 4 [Source:RGD Symbol;Acc:628695]	Rims4	28.1253	0.557456	0.0017375	0.018773
ENSRNOG00000020429	NA	Fuz	903.218	-0.354326	0.00174649	0.0188569
ENSRNOG00000001285	ATPase, Ca++ transporting, cardiac muscle, slow twitch 2 [Source:RGD Symbol;Acc:2174]	Atp2a2	10506	0.190749	0.00175797	0.0189678
ENSRNOG00000019353	chymotrypsin-like [Source:RGD Symbol;Acc:621501]	Ctrl	78.6121	-0.469317	0.0017604	0.0189685
ENSRNOG00000037668	coiled-coil domain containing 162 [Source:RGD Symbol;Acc:1561147]	RGD15611	34.1226	-0.565545	0.00176048	0.0189685
ENSRNOG00000029441	kelch-like family member 2 [Source:RGD Symbol;Acc:1306388]	Klhl2	1174.83	0.275211	0.00176502	0.0190043
ENSRNOG00000011202	cholinergic receptor, nicotinic, alpha 4 (neuronal) [Source:RGD Symbol;Acc:2346]	Chrna4	284.471	0.271687	0.00176925	0.0190365
ENSRNOG00000000774	gamma-aminobutyric acid (GABA) B receptor 1 [Source:RGD Symbol;Acc:621537]	Gabbr1	14420.9	0.112455	0.00178001	0.0191391
ENSRNOG00000016855	beta-1,3-N-acetylgalactosaminyltransferase 2 [Source:RGD Symbol;Acc:1306946]	B3galnt2	537.703	-0.264429	0.0017833	0.0191612
ENSRNOG00000000395	hypothetical protein LOC606294 [Source:RGD Symbol;Acc:1593126]	LOC606294	2488.58	0.16403	0.00178781	0.0191909
ENSRNOG00000006248	tripartite motif-containing 37 [Source:RGD Symbol;Acc:1308349]	Trim37	1211.03	0.289658	0.00178853	0.0191909
ENSRNOG00000001554	similar to DNA segment, Chr 16, ERATO Doi 472, expressed [Source:RGD Symbol;Acc:1563888]	RGD1563888	124.204	-0.402105	0.00179908	0.0192774
ENSRNOG00000030266	pleckstrin homology domain containing, family G (with RhoGef domain) member 2 [Source:RGD Symbol;Acc:1310112]	Plekhg2	117.472	-0.419097	0.00179876	0.0192774
ENSRNOG00000023910	mannosidase, alpha, class 2B, member 1 [Source:RGD Symbol;Acc:3039]	Man2b1	751.456	-0.225263	0.00180411	0.019318
ENSRNOG00000016281	collagen, type IV, alpha 1 [Source:RGD Symbol;Acc:1307148]	Col4a1	488.594	-0.296422	0.0018236	0.0195132
ENSRNOG00000021380	fatty acid desaturase 6 [Source:RGD Symbol;Acc:1311950]	Fads6	247.774	0.344696	0.00183398	0.0196108
ENSRNOG00000018985	adrenergic, beta, receptor kinase 1 [Source:RGD Symbol;Acc:2062]	Adrbk1	1855.84	0.247267	0.00183603	0.0196192
ENSRNOG00000016387	ribosomal protein L34 [Source:RGD Symbol;Acc:1309402]	Rpl34	4708.87	-0.201899	0.0018393	0.0196407
ENSRNOG00000017309	arginine/serine-rich protein 1 [Source:RGD Symbol;Acc:1359529]	RGD1359529	6294.48	-0.20868	0.00184145	0.0196502
ENSRNOG00000018131	solute carrier family 16, member 4 [Source:RGD Symbol;Acc:1359655]	Slc16a4	67.7581	-0.393208	0.00184283	0.0196514
ENSRNOG00000043182	septin 6 [Source:RGD Symbol;Acc:1585082]	Sept6	440.268	0.364527	0.00185175	0.019733
ENSRNOG00000008374	nipsnap homolog 1 (C. elegans) [Source:RGD Symbol;Acc:1310419]	Nipsnap1	2289.13	0.157764	0.00185655	0.0197705
ENSRNOG00000010960	ANKH inorganic pyrophosphate transport regulator [Source:RGD Symbol;Acc:619925]	Ankh	1147.82	0.264222	0.00185903	0.0197834
ENSRNOG00000030077	NA		3.2409	0.557093	0.00186423	0.0198116
ENSRNOG00000048025	cleavage stimulation factor, 3' pre-RNA subunit 2 [Source:RGD Symbol;Acc:1596566]	Cstf2	2671.91	-0.214688	0.00186359	0.0198116
ENSRNOG00000048876	doublecortin domain containing 2B [Source:RGD Symbol;Acc:1583476]	Dcdc2b	4.66317	-0.60002	0.00186713	0.0198289
ENSRNOG00000011750	family with sequence similarity 180, member A [Source:RGD Symbol;Acc:1308013]	Fam180a	39.2301	-0.52941	0.00187068	0.0198529
ENSRNOG00000004973	protein phosphatase 2, regulatory subunit B', gamma [Source:RGD Symbol;Acc:1585097]	Ppp2r5c	1319.05	0.276268	0.00187683	0.0199047
ENSRNOG00000008364	catalase [Source:RGD Symbol;Acc:2279]	Cat	1901.33	-0.173143	0.00187858	0.0199096
ENSRNOG00000021663	similar to RIKEN cDNA 3110035E14 [Source:RGD Symbol;Acc:1561849]	RGD1561849	4834.81	0.203295	0.00189128	0.0200169
ENSRNOG00000028629	v-akt murine thymoma viral oncogene homolog 1 [Source:RGD Symbol;Acc:2081]	Akt1	1462.78	0.222187	0.00189073	0.0200169
ENSRNOG00000010092	MAGI family member, X-linked [Source:RGD Symbol;Acc:1549729]	Magix	28.553	-0.624713	0.00190235	0.0200794
ENSRNOG00000014314	solute carrier family 39 (zinc transporter), member 4 [Source:RGD Symbol;Acc:1306701]	Slc39a4	12.5707	-0.62619	0.00190148	0.0200794
ENSRNOG00000019009	arrestin domain containing 2 [Source:RGD Symbol;Acc:1309659]	Arrdc2	720.463	-0.299768	0.00189961	0.0200794
ENSRNOG00000050404	prostate transmembrane protein, androgen induced 1 [Source:RGD Symbol;Acc:1308255]		415.931	-0.376325	0.00190163	0.0200794
ENSRNOG00000009718	peroxisomal biogenesis factor 12 [Source:RGD Symbol;Acc:620757]	Pex12	200.653	-0.332594	0.00190713	0.0200888
ENSRNOG00000015420	syntaxin binding protein 1 [Source:RGD Symbol;Acc:3785]	Stxbp1	10963.9	0.208223	0.00190596	0.0200888
ENSRNOG00000037783	NA	Pmepa1	66.6868	0.550335	0.00190684	0.0200888
ENSRNOG00000000938	RAN, member RAS oncogene family [Source:RGD Symbol;Acc:620367]	Ran	3578.57	0.130633	0.00192014	0.0201969
ENSRNOG00000003897	collagen, type I, alpha 1 [Source:RGD Symbol;Acc:61817]	Col1a1	229.863	-0.323699	0.00191882	0.0201969
ENSRNOG00000009942	NA	Cib2	263.29	0.261317	0.00192258	0.0201969
ENSRNOG00000015274	DEAD (Asp-Glu-Ala-Asp) box polypeptide 20 [Source:RGD Symbol;Acc:621744]	Ddx20	450.371	-0.212907	0.00192244	0.0201969
ENSRNOG00000003512	gamma-aminobutyric acid (GABA) A receptor, alpha 1 [Source:RGD Symbol;Acc:61855]	Gabra1	7290.47	0.30803	0.00193765	0.0203414
ENSRNOG00000032539	sperm associated antigen 8 [Source:RGD Symbol;Acc:1307079]	Spag8	105.441	-0.40115	0.00193945	0.0203465
ENSRNOG00000019891	small glutamine-rich tetratricopeptide repeat (TPR)-containing, alpha [Source:RGD Symbol;Acc:620815]	Sgta	1273.2	0.218247	0.00194129	0.0203521
ENSRNOG00000027374	cilia and flagella associated protein 46 [Source:RGD Symbol;Acc:1559985]	RGD1559985	14.3289	-0.626497	0.00194304	0.0203567
ENSRNOG00000026065	slit homolog 1 (Drosophila) [Source:RGD Symbol;Acc:69307]	Slit1	458.03	0.334136	0.00195465	0.0204645
ENSRNOG00000028626	NA		170.449	-0.309976	0.00195713	0.0204768
ENSRNOG00000006340	mediator of cell motility 1 [Source:RGD Symbol;Acc:1309929]	Memo1	590.475	-0.19961	0.00196286	0.0205091
ENSRNOG00000020269	SURP and G patch domain containing 2 [Source:RGD Symbol;Acc:1306042]	Sugp2	1061.08	0.184832	0.00196231	0.0205091
ENSRNOG00000020751	RAD52 motif containing 1 [Source:RGD Symbol;Acc:1310432]	Rdm1	131.398	-0.330212	0.00197742	0.0206473
ENSRNOG00000002361	protein kinase, cGMP-dependent, type II [Source:RGD Symbol;Acc:3401]	Prkg2	50.2119	0.478506	0.00198054	0.020659
ENSRNOG00000042477	clarin 1 [Source:RGD Symbol;Acc:628779]	Clrn1	12.1265	-0.624525	0.0019812	0.020659
ENSRNOG00000037850	mitochondrial amidoxime reducing component 2 [Source:RGD Symbol;Acc:621257]	Marc2	996.391	-0.252507	0.00199246	0.0207624
ENSRNOG00000015800	engulfment and cell motility 3 [Source:RGD Symbol;Acc:1304734]	Elmo3	152.668	-0.338542	0.00199967	0.0208159
ENSRNOG00000047525	NA	Zcchc18	2729.53	0.16737	0.00200027	0.0208159
ENSRNOG00000048951	RT1 class I, locus CE11-like [Source:RGD Symbol;Acc:2320860]	RT1-CE15	10.8779	-0.622421	0.00200847	0.0208873
ENSRNOG00000011294	ubiquitin specific peptidase 33 [Source:RGD Symbol;Acc:1307848]	Usp33	4304.4	-0.204425	0.00201022	0.0208915
ENSRNOG00000003905	N-ethylmaleimide-sensitive factor [Source:RGD Symbol;Acc:621594]	Nsf	13911.4	0.152484	0.00201321	0.0208955
ENSRNOG00000006411	NA	Cav2	458.24	-0.332596	0.00201464	0.0208955
ENSRNOG00000037291	NA	Plxnb3	1394.88	-0.258418	0.002014	0.0208955
ENSRNOG00000014072	thioredoxin domain containing 17 [Source:RGD Symbol;Acc:1308868]	Txndc17	590.014	-0.275509	0.00202038	0.0209364
ENSRNOG00000021847	spindle and kinetochore associated complex subunit 3 [Source:RGD Symbol;Acc:1307201]	Ska3	192.65	0.272846	0.00202128	0.0209364
ENSRNOG00000002318	LIM and calponin homology domains 1 [Source:RGD Symbol;Acc:1305269]	Limch1	614.585	-0.259884	0.00202464	0.0209572
ENSRNOG00000032063	GDNF family receptor alpha like [Source:RGD Symbol;Acc:1565220]	Gfral	7.29328	0.624124	0.00202978	0.0209965
ENSRNOG00000006278	TSPY-like 5 [Source:RGD Symbol;Acc:1311262]	Tspyl5	24.6121	0.605588	0.00203186	0.021004
ENSRNOG00000002680	laminin, gamma 1 [Source:RGD Symbol;Acc:621052]	Lamc1	545.179	0.215773	0.00203385	0.0210058
ENSRNOG00000010794	DENN/MADD domain containing 3 [Source:RGD Symbol;Acc:1311559]	Dennd3	115.275	-0.3802	0.00203474	0.0210058
ENSRNOG00000048205	ubiquitin-conjugating enzyme E2H [Source:RGD Symbol;Acc:2319288]	Ube2h	2295.86	0.137917	0.00204779	0.0211265
ENSRNOG00000045708	NA		5.96777	0.606615	0.00205056	0.0211411
ENSRNOG00000032240	guanylate binding protein 5 [Source:RGD Symbol;Acc:1311040]	Gbp5	40.7674	-0.53479	0.00205715	0.0211949
ENSRNOG00000009724	thiosulfate sulfurtransferase (rhodanese)-like domain containing 2 [Source:RGD Symbol;Acc:1310893]	Tstd2	160.849	0.335048	0.0020607	0.0212175
ENSRNOG00000002420	zinc finger CCCH type containing 7 A [Source:RGD Symbol;Acc:1311225]	Zc3h7a	949.349	-0.213184	0.00207602	0.0213536
ENSRNOG00000025781	SEC31 homolog B (S. cerevisiae) [Source:RGD Symbol;Acc:1598329]	Sec31b	47.8249	-0.458031	0.00207696	0.0213536
ENSRNOG00000028386	similar to Homo sapiens fetal lung specific expression unknown [Source:RGD Symbol;Acc:1564162]	Gm867	98.6647	-0.422365	0.00207805	0.0213536
ENSRNOG00000013587	family with sequence similarity 135, member A [Source:RGD Symbol;Acc:1304927]	Fam135a	790.663	-0.291958	0.00209265	0.0214894
ENSRNOG00000002097	RAS-like family 11 member B [Source:RGD Symbol;Acc:1303099]	Rasl11b	699.616	0.174615	0.00210485	0.0216004
ENSRNOG00000036700	fascin actin-bundling protein 2, retinal [Source:RGD Symbol;Acc:1308941]	Fscn2	28.7586	-0.57602	0.00210749	0.0216133
ENSRNOG00000003198	similar to RIKEN cDNA 2900011O08 [Source:RGD Symbol;Acc:1305733]	RGD1305733	5256.5	0.130527	0.00211842	0.021711
ENSRNOG00000018467	MIT, microtubule interacting and transport, domain containing 1 [Source:RGD Symbol;Acc:1307700]	Mitd1	222.115	-0.259796	0.00212326	0.0217463
ENSRNOG00000013474	castor zinc finger 1 [Source:RGD Symbol;Acc:1563533]	RGD1563533	22.5163	-0.565263	0.00212568	0.0217567
ENSRNOG00000003400	flavin containing monooxygenase 4 [Source:RGD Symbol;Acc:628601]	Fmo4	58.2602	-0.428458	0.00212725	0.0217585
ENSRNOG00000001302	adenosine A2a receptor [Source:RGD Symbol;Acc:2049]	Adora2a	604.038	0.202501	0.00213424	0.0217916
ENSRNOG00000017290	zinc finger protein 335 [Source:RGD Symbol;Acc:628751]	Zfp335	1041.23	-0.217544	0.00213272	0.0217916
ENSRNOG00000019257	kinesin family member 27 [Source:RGD Symbol;Acc:621071]	Kif27	152.523	-0.298028	0.0021347	0.0217916
ENSRNOG00000021403	ras homolog family member B [Source:RGD Symbol;Acc:621309]	Rhob	646.542	0.285479	0.00214127	0.0218443
ENSRNOG00000008912	aquarius intron-binding spliceosomal factor [Source:RGD Symbol;Acc:1306223]	Aqr	670.674	0.224414	0.0021446	0.0218496
ENSRNOG00000048708	exosome component 1 [Source:RGD Symbol;Acc:1591855]	Exosc1	241.682	-0.245939	0.00214412	0.0218496
ENSRNOG00000002815	NA	F5	56.9699	-0.575402	0.00214677	0.0218524
ENSRNOG00000004577	fasciculation and elongation protein zeta 2 (zygin II) [Source:RGD Symbol;Acc:619709]	Fez2	191.501	0.297295	0.00214769	0.0218524
ENSRNOG00000002271	SLAIN motif family, member 2 [Source:RGD Symbol;Acc:1311593]	Slain2	894.587	-0.166226	0.00215087	0.0218651
ENSRNOG00000003634	zinc finger protein 354A [Source:RGD Symbol;Acc:2967]	Zfp354a	178.599	-0.294641	0.00215316	0.0218651
ENSRNOG00000033148	NA	Zfp790	24.1468	0.530065	0.00215242	0.0218651
ENSRNOG00000005061	dihydrolipoamide S-succinyltransferase (E2 component of 2-oxo-glutarate complex) [Source:RGD Symbol;Acc:1359615]	Dlst	2716.22	0.136576	0.00216745	0.0219672
ENSRNOG00000012016	Niemann-Pick disease, type C1 [Source:RGD Symbol;Acc:628693]	Npc1	1676.83	-0.184389	0.00216626	0.0219672
ENSRNOG00000020006	WD repeat domain 90 [Source:RGD Symbol;Acc:7520481]	Wdr90	410.898	-0.280919	0.00216608	0.0219672
ENSRNOG00000033747	SP110 nuclear body protein [Source:RGD Symbol;Acc:1310173]	Sp110	118.794	-0.353586	0.00217204	0.0219993
ENSRNOG00000008628	islet cell autoantigen 1 [Source:RGD Symbol;Acc:621465]	Ica1	913.832	0.211847	0.00217478	0.0220127
ENSRNOG00000012424	ADAM metallopeptidase domain 23 [Source:RGD Symbol;Acc:1305739]	Adam23	157.732	0.420097	0.00218962	0.0221394
ENSRNOG00000015442	sideroflexin 3 [Source:RGD Symbol;Acc:620716]	Sfxn3	1036.56	0.17412	0.00219143	0.0221394
ENSRNOG00000025083	NA	Pacsin1	567.662	0.291172	0.00219157	0.0221394
ENSRNOG00000010091	EF-hand calcium binding domain 14 [Source:RGD Symbol;Acc:1310351]	RGD1310351	590.392	-0.280299	0.00220035	0.0222137
ENSRNOG00000001886	DiGeorge syndrome critical region gene 8 [Source:RGD Symbol;Acc:1306365]	Dgcr8	863.114	-0.180858	0.00220358	0.0222318
ENSRNOG00000015075	stanniocalcin 1 [Source:RGD Symbol;Acc:621776]	Stc1	19.1436	0.599388	0.00220594	0.0222412
ENSRNOG00000016581	serine (or cysteine) proteinase inhibitor, clade B, member 1a [Source:RGD Symbol;Acc:1306203]	Serpinb1a	76.5534	-0.377072	0.00221228	0.0222907
ENSRNOG00000023463	poly (ADP-ribose) polymerase family, member 9 [Source:RGD Symbol;Acc:1307534]	Parp9	149.347	-0.32047	0.00224182	0.0225736
ENSRNOG00000011379	cyclin D-type binding-protein 1 [Source:RGD Symbol;Acc:1304669]	Ccndbp1	1062.24	-0.248104	0.00224477	0.0225887
ENSRNOG00000034052	similar to ribosomal protein S23 [Source:RGD Symbol;Acc:1563705]	RGD1563705	71.9806	-0.438168	0.00224908	0.0226174
ENSRNOG00000015248	ATP-binding cassette, subfamily A (ABC1), member 12 [Source:RGD Symbol;Acc:1304586]	Abca12	9.32888	0.615431	0.00227662	0.0228648
ENSRNOG00000023404	solute carrier family 9, subfamily B (NHA2, cation proton antiporter 2), member 2 [Source:RGD Symbol;Acc:1598112]	Slc9b2	136.082	-0.294208	0.00227531	0.0228648
ENSRNOG00000011680	interleukin 16 [Source:RGD Symbol;Acc:1583872]	Il16	1011.8	-0.242358	0.00228029	0.0228868
ENSRNOG00000014119	phenylalanyl-tRNA synthetase, beta subunit [Source:RGD Symbol;Acc:1303210]	Farsb	647.404	0.188169	0.00228416	0.022911
ENSRNOG00000039559	family with sequence similarity 219, member A [Source:RGD Symbol;Acc:1588668]	LOC691024	757.335	0.358425	0.00228691	0.0229237
ENSRNOG00000024557	centrosomal protein 112kDa [Source:RGD Symbol;Acc:1564168]	Cep112	55.7711	-0.42687	0.00228939	0.0229337
ENSRNOG00000018623	REV1, polymerase (DNA directed) [Source:RGD Symbol;Acc:1306715]	Rev1	1374	-0.179219	0.00230116	0.0230368
ENSRNOG00000017730	proteasome (prosome, macropain) 26S subunit, non-ATPase, 1 [Source:RGD Symbol;Acc:621669]	Psmd1	2699.58	0.166059	0.00230397	0.02305
ENSRNOG00000007079	NA	Met	7.80762	0.595226	0.00231701	0.0231421
ENSRNOG00000015976	NA	Snrpn	15354.4	0.159586	0.00231858	0.0231421
ENSRNOG00000016638	guanine nucleotide binding protein (G protein), beta polypeptide 1 [Source:RGD Symbol;Acc:2718]	Gnb1	2677.59	0.307711	0.00231574	0.0231421
ENSRNOG00000017828	early growth response 3 [Source:RGD Symbol;Acc:2545]	Egr3	26.4666	0.599515	0.00231913	0.0231421
ENSRNOG00000019383	thyrotrophic embryonic factor [Source:RGD Symbol;Acc:3841]	Tef	4098.1	0.153857	0.00233383	0.0232739
ENSRNOG00000004268	zinc finger protein 386 (Kruppel-like) [Source:RGD Symbol;Acc:2985]	Zfp386	764.354	-0.240271	0.00234738	0.0233878
ENSRNOG00000005975	ribosomal protein L30 [Source:RGD Symbol;Acc:621201]	Rpl30	6813.56	-0.205918	0.00234827	0.0233878
ENSRNOG00000017473	tetratricopeptide repeat domain 25 [Source:RGD Symbol;Acc:1311859]	Ttc25	44.6682	-0.456534	0.00237091	0.0235983
ENSRNOG00000000161	choroideremia (Rab escort protein 1) [Source:RGD Symbol;Acc:2340]	Chm	210.622	0.399219	0.00237703	0.0236266
ENSRNOG00000005406	clathrin interactor 1 [Source:RGD Symbol;Acc:1303328]	Clint1	103.781	0.46745	0.00237832	0.0236266
ENSRNOG00000021945	coiled-coil domain containing 184 [Source:RGD Symbol;Acc:1593153]	MGC114464	130.581	0.424636	0.0023754	0.0236266
ENSRNOG00000004941	GPN-loop GTPase 1 [Source:RGD Symbol;Acc:1589985]	LOC688393	655.56	0.200212	0.00238696	0.0236919
ENSRNOG00000016241	NA	Fhod1	165.144	-0.348873	0.00238877	0.0236919
ENSRNOG00000024410	biliverdin reductase B [Source:RGD Symbol;Acc:1306080]	Blvrb	522.4	0.302256	0.00238947	0.0236919
ENSRNOG00000019103	ceroid-lipofuscinosis, neuronal 3 [Source:RGD Symbol;Acc:1359537]	Cln3	309.582	-0.258068	0.00239693	0.0237507
ENSRNOG00000018181	serine/threonine kinase 25 [Source:RGD Symbol;Acc:727809]	Stk25	2990.08	-0.124457	0.00240796	0.0238448
ENSRNOG00000032350	Kv channel interacting protein 4 [Source:RGD Symbol;Acc:708539]	Kcnip4	417.902	0.351757	0.00241344	0.0238807
ENSRNOG00000049361	growth arrest specific 7 [Source:RGD Symbol;Acc:621550]	Gas7	6028.07	0.221426	0.00241466	0.0238807
ENSRNOG00000047439	protection of telomeres 1B [Source:RGD Symbol;Acc:1582873]	Pot1b	126.319	-0.350358	0.00243327	0.0240495
ENSRNOG00000004423	zinc finger protein 238 [Source:RGD Symbol;Acc:621548]	Zfp238	520.601	0.408489	0.00245234	0.0242225
ENSRNOG00000001252	carbohydrate (chondroitin 4) sulfotransferase 12 [Source:RGD Symbol;Acc:1308214]	Chst12	148.368	0.341593	0.00246055	0.0242882
ENSRNOG00000011951	polo-like kinase 2 [Source:RGD Symbol;Acc:620760]	Plk2	2629.78	0.169388	0.00246501	0.0243167
ENSRNOG00000004730	Meis homeobox 2 [Source:RGD Symbol;Acc:1305198]	Meis2	1587.17	0.212894	0.00247381	0.0243881
ENSRNOG00000018557	cadherin 22 [Source:RGD Symbol;Acc:2321]	Cdh22	87.7602	0.495686	0.00247639	0.024398
ENSRNOG00000031789	RAN GTPase activating protein 1 [Source:RGD Symbol;Acc:1310380]	Rangap1	3498.99	0.155791	0.00248503	0.0244677
ENSRNOG00000010760	E2F transcription factor 5 [Source:RGD Symbol;Acc:621357]	E2f5	242.723	-0.297684	0.00250362	0.024635
ENSRNOG00000008656	synuclein, alpha (non A4 component of amyloid precursor) [Source:RGD Symbol;Acc:3729]	Snca	4384.47	0.177782	0.00250804	0.0246568
ENSRNOG00000025185	nucleoporin 188 [Source:RGD Symbol;Acc:1306022]	Nup188	552.967	-0.26425	0.00250901	0.0246568
ENSRNOG00000005731	baculoviral IAP repeat-containing 3 [Source:RGD Symbol;Acc:621282]	Birc3	16.0727	-0.592903	0.00251145	0.0246652
ENSRNOG00000008480	potassium channel, voltage-gated shaker-related subfamily A regulatory beta subunit 3 [Source:RGD Symbol;Acc:61830]	Kcnab3	356.272	0.266876	0.00251666	0.0247008
ENSRNOG00000023760	pleckstrin homology domain containing, family M, member 3 [Source:RGD Symbol;Acc:1307151]	Plekhm3	21.3896	0.55957	0.00252244	0.0247419
ENSRNOG00000014874	zinc finger, FYVE domain containing 28 [Source:RGD Symbol;Acc:1310151]	Zfyve28	912.187	-0.208624	0.00252439	0.0247454
ENSRNOG00000018399	copine VI (neuronal) [Source:RGD Symbol;Acc:1583895]	Cpne6	1871.09	0.214563	0.00252945	0.0247793
ENSRNOG00000025705	armadillo repeat containing, X-linked 2 [Source:RGD Symbol;Acc:1359132]	Armcx2	1725.11	0.160751	0.00253119	0.0247808
ENSRNOG00000010286	calpastatin [Source:RGD Symbol;Acc:2278]	Cast	1200.64	-0.227579	0.00254099	0.024861
ENSRNOG00000003296	deoxycytidine kinase [Source:RGD Symbol;Acc:620667]	Dck	637.574	0.331944	0.00254381	0.024873
ENSRNOG00000015425	synovial sarcoma, X breakpoint 2 interacting protein [Source:RGD Symbol;Acc:708490]	Ssx2ip	687.256	0.310259	0.00254674	0.024886
ENSRNOG00000019052	ankyrin repeat and zinc finger domain containing 1 [Source:RGD Symbol;Acc:1359242]	Ankzf1	1116.86	-0.255351	0.00254952	0.0248975
ENSRNOG00000011989	vesicle amine transport 1-like [Source:RGD Symbol;Acc:1598315]	Vat1l	1940.43	0.189823	0.00256321	0.0250154
ENSRNOG00000043439	zinc finger protein 707 [Source:RGD Symbol;Acc:1562665]	RGD1562665	32.7725	-0.5681	0.00256654	0.0250322
ENSRNOG00000013260	calreticulin 3 [Source:RGD Symbol;Acc:1309243]	Calr3	91.1089	-0.501479	0.00257398	0.025089
ENSRNOG00000000994	syntaxin binding protein 2 [Source:RGD Symbol;Acc:619967]	Stxbp2	98.8869	-0.415185	0.00257565	0.0250896
ENSRNOG00000017442	NA	Spef2	36.936	-0.515036	0.00258804	0.0251846
ENSRNOG00000049042	NA		2.88066	-0.545938	0.00258865	0.0251846
ENSRNOG00000003038	SFT2 domain containing 2 [Source:RGD Symbol;Acc:1310623]	Sft2d2	4.80889	0.583689	0.00259911	0.0252706
ENSRNOG00000032018	transmembrane protein 200B [Source:RGD Symbol;Acc:1585251]	Tmem200b	19.8858	0.59104	0.00260512	0.0253131
ENSRNOG00000022216	NA	Abr	6402.49	0.107968	0.00260878	0.0253329
ENSRNOG00000047179	amyloid beta (A4) precursor-like protein 2 [Source:RGD Symbol;Acc:2128]	Aplp2	8708.67	0.145947	0.00262109	0.0254366
ENSRNOG00000005290	tyrosine 3-monooxygenase/tryptophan 5-monooxygenase activation protein, epsilon [Source:RGD Symbol;Acc:62000]	Ywhae	19027.4	0.124128	0.00262532	0.0254599
ENSRNOG00000011509	acylglycerol kinase [Source:RGD Symbol;Acc:1562046]	Agk	411.773	0.225341	0.00262678	0.0254599
ENSRNOG00000018092	CD83 molecule [Source:RGD Symbol;Acc:1309677]	Cd83	568.346	0.202454	0.00265139	0.0256824
ENSRNOG00000016069	CD3 molecule, epsilon [Source:RGD Symbol;Acc:1309222]	Cd3e	8.75006	0.607804	0.00265572	0.0257084
ENSRNOG00000048095	similar to hepatic multiple inositol polyphosphate phosphatase [Source:RGD Symbol;Acc:1564801]	RGD1564801	7.00026	-0.538054	0.00266663	0.0257979
ENSRNOG00000002262	enolase-phosphatase 1 [Source:RGD Symbol;Acc:1309016]	Enoph1	1870.08	-0.166209	0.00267284	0.0258418
ENSRNOG00000036813	NDRG family member 3 [Source:RGD Symbol;Acc:1359424]	Ndrg3	203.334	0.436485	0.00267569	0.0258533
ENSRNOG00000016085	myelin protein zero-like 2 [Source:RGD Symbol;Acc:1307196]	Mpzl2	35.1074	-0.500826	0.00268596	0.0259365
ENSRNOG00000021718	centrosome and spindle pole associated protein 1 [Source:RGD Symbol;Acc:1307055]	Cspp1	698.42	-0.258285	0.0026952	0.0260095
ENSRNOG00000045884			283.991	-0.393987	0.00270575	0.0260951
ENSRNOG00000018874	PHD finger protein 19 [Source:RGD Symbol;Acc:1310390]	Phf19	57.2021	-0.437381	0.00271922	0.0262088
ENSRNOG00000001602	listerin E3 ubiquitin protein ligase 1 [Source:RGD Symbol;Acc:1311238]	Ltn1	872.426	-0.294865	0.0027306	0.026243
ENSRNOG00000006557	cytoplasmic FMR1 interacting protein 2 [Source:RGD Symbol;Acc:1305048]	Cyfip2	15386.4	0.230565	0.00272716	0.026243
ENSRNOG00000014164	progestin and adipoQ receptor family member V [Source:RGD Symbol;Acc:1311259]	Paqr5	142.995	-0.331446	0.00272994	0.026243
ENSRNOG00000016029	retinoblastoma 1 [Source:RGD Symbol;Acc:3540]	Rb1	913.501	-0.250379	0.00273122	0.026243
ENSRNOG00000017136	synaptotagmin XVII [Source:RGD Symbol;Acc:708576]	Syt17	1100.6	0.201542	0.00272602	0.026243
ENSRNOG00000012775	coiled-coil domain containing 127 [Source:RGD Symbol;Acc:735106]	Ccdc127	234.165	-0.356179	0.00274255	0.0263356
ENSRNOG00000011033	tektin 2 (testicular) [Source:RGD Symbol;Acc:1311065]	Tekt2	62.0017	-0.440591	0.00274949	0.0263696
ENSRNOG00000019164	ubiquitin-like modifier activating enzyme 1 [Source:RGD Symbol;Acc:1359327]	Uba1	4269.19	0.126796	0.00274897	0.0263696
ENSRNOG00000011373	receptor accessory protein 4 [Source:RGD Symbol;Acc:1306561]	Reep4	97.1338	-0.363181	0.00275564	0.0264006
ENSRNOG00000015616	regulator of G-protein signaling 14 [Source:RGD Symbol;Acc:620003]	Rgs14	878.327	0.211089	0.00275611	0.0264006
ENSRNOG00000029049	zinc finger, DHHC-type containing 14 [Source:RGD Symbol;Acc:1565877]	Zdhhc14	598.298	0.163061	0.00276249	0.0264454
ENSRNOG00000015389	stromal antigen 1 [Source:RGD Symbol;Acc:1310744]	Stag1	512.632	-0.218127	0.00277453	0.0265443
ENSRNOG00000013752	ELAV like neuron-specific RNA binding protein 3 [Source:RGD Symbol;Acc:628892]	Elavl3	515.644	-0.266483	0.00277911	0.0265717
ENSRNOG00000009715	malic enzyme 1, NADP(+)-dependent, cytosolic [Source:RGD Symbol;Acc:3074]	Me1	2100.13	0.161255	0.00279747	0.0267308
ENSRNOG00000017833	actinin alpha 2 [Source:RGD Symbol;Acc:1308097]	Actn2	403.122	0.241691	0.00280478	0.0267842
ENSRNOG00000005418	TNF receptor-associated protein 1 [Source:RGD Symbol;Acc:1359733]	Trap1	1345.28	0.152934	0.0028226	0.0269087
ENSRNOG00000024142	arginine and glutamate rich 1 [Source:RGD Symbol;Acc:1310061]	Arglu1	2232.49	-0.149168	0.00282385	0.0269087
ENSRNOG00000029022	zinc finger protein 112 [Source:RGD Symbol;Acc:1305757]	Zfp112	126.979	0.362254	0.00282475	0.0269087
ENSRNOG00000048187	hypothetical protein LOC691153 [Source:RGD Symbol;Acc:1587434]		135.299	0.406747	0.00282422	0.0269087
ENSRNOG00000012645	MDS1 and EVI1 complex locus [Source:RGD Symbol;Acc:1310997]	Mecom	101.823	-0.380735	0.00282849	0.0269114
ENSRNOG00000028176	ELMO/CED-12 domain containing 2 [Source:RGD Symbol;Acc:1587598]	Elmod2	724.612	-0.243158	0.00282783	0.0269114
ENSRNOG00000000096	PDZ domain containing 1 [Source:RGD Symbol;Acc:70924]	Pdzk1	124.085	0.335619	0.00284138	0.0270062
ENSRNOG00000028622	patatin-like phospholipase domain containing 1 [Source:RGD Symbol;Acc:1306685]	Pnpla1	5.7135	0.596621	0.00284333	0.0270062
ENSRNOG00000048363	dynein, axonemal, heavy chain 5 [Source:RGD Symbol;Acc:1560828]		18.8572	-0.588595	0.00284368	0.0270062
ENSRNOG00000011849	NADH dehydrogenase (ubiquinone) Fe-S protein 1 [Source:RGD Symbol;Acc:1359670]	Ndufs1	3287.64	0.209082	0.00285906	0.0271357
ENSRNOG00000013865	zinc finger, MYM-type 6 [Source:RGD Symbol;Acc:1561833]	Zmym6	803.496	-0.277675	0.00286989	0.0272053
ENSRNOG00000016206	UV radiation resistance associated gene [Source:RGD Symbol;Acc:1589754]	Uvrag	95.0836	0.433898	0.00286939	0.0272053
ENSRNOG00000000931	splicing factor, suppressor of white-apricot family [Source:RGD Symbol;Acc:1305004]	Sfswap	976.444	-0.226722	0.0028813	0.0272802
ENSRNOG00000009867	transforming growth factor, beta 3 [Source:RGD Symbol;Acc:3851]	Tgfb3	177.038	-0.334939	0.00288046	0.0272802
ENSRNOG00000003280	glutamate receptor, ionotropic, N-methyl D-aspartate 2C [Source:RGD Symbol;Acc:2739]	Grin2c	2715.87	-0.279013	0.00289273	0.0273384
ENSRNOG00000007882	actin binding LIM protein family, member 2 [Source:RGD Symbol;Acc:1303094]	Ablim2	1318.82	0.161396	0.00289006	0.0273384
ENSRNOG00000012940	vacuolar protein sorting 41 homolog (S. cerevisiae) [Source:RGD Symbol;Acc:1560511]	Vps41	1209.37	0.353436	0.00289245	0.0273384
ENSRNOG00000019476	ArfGAP with GTPase domain, ankyrin repeat and PH domain 1 [Source:RGD Symbol;Acc:1309244]	Agap1	903.974	-0.203598	0.00289576	0.0273504
ENSRNOG00000029698	Pim-3 proto-oncogene, serine/threonine kinase [Source:RGD Symbol;Acc:620462]	Pim3	1080.04	-0.181774	0.00291036	0.0274716
ENSRNOG00000011123	NA	Fam81a	1363.81	0.223284	0.00291333	0.027483
ENSRNOG00000037563	Cd68 molecule [Source:RGD Symbol;Acc:1305970]	Cd68	34.2543	-0.54049	0.00292803	0.0276049
ENSRNOG00000012229	brachyury [Source:RGD Symbol;Acc:1310141]	T	13.5856	-0.598542	0.00294685	0.0277655
ENSRNOG00000012297	membrane-associated ring finger (C3HC4) 8, E3 ubiquitin protein ligase [Source:RGD Symbol;Acc:1309339]	March8	1295.44	-0.169576	0.00296868	0.0279542
ENSRNOG00000036742	ubiquinol cytochrome c reductase core protein 2 [Source:RGD Symbol;Acc:1359150]	Uqcrc2	3478.34	0.227192	0.00298949	0.0281331
ENSRNOG00000007765	frizzled-related protein [Source:RGD Symbol;Acc:1311315]	Frzb	213.41	0.268686	0.00299528	0.0281365
ENSRNOG00000009920	similar to heat shock protein 8 [Source:RGD Symbol;Acc:1595502]	Hspa8	1130.69	0.255571	0.00299529	0.0281365
ENSRNOG00000011595	SUMO/sentrin specific peptidase family member 8 [Source:RGD Symbol;Acc:1309955]	Senp8	36.0016	-0.508029	0.00299501	0.0281365
ENSRNOG00000024291	NA	Tex9	374.568	-0.262323	0.00301475	0.0283022
ENSRNOG00000002790	ATP-binding cassette, subfamily B (MDR/TAP), member 7 [Source:RGD Symbol;Acc:1303086]	Abcb7	39.844	0.535335	0.00302194	0.0283285
ENSRNOG00000008427	NECAP endocytosis associated 2 [Source:RGD Symbol;Acc:735063]	Necap2	606.379	-0.236745	0.00302152	0.0283285
ENSRNOG00000038066	family with sequence similarity 155, member B [Source:RGD Symbol;Acc:1584125]	Fam155b	17.5685	0.599698	0.00302302	0.0283285
ENSRNOG00000009470	filamin B, beta [Source:RGD Symbol;Acc:1311915]	Flnb	766.982	-0.302246	0.00302815	0.0283594
ENSRNOG00000015055	secretogranin II [Source:RGD Symbol;Acc:3626]	Scg2	6093.19	-0.156336	0.00303314	0.0283891
ENSRNOG00000002618	influenza virus NS1A binding protein [Source:RGD Symbol;Acc:1306290]	Ivns1abp	1773.16	-0.254348	0.00303551	0.0283942
ENSRNOG00000033051	solute carrier family 22, member 15 [Source:RGD Symbol;Acc:1311184]	Slc22a15	398.192	-0.25432	0.00305544	0.0285634
ENSRNOG00000001490	programmed cell death 2 [Source:RGD Symbol;Acc:61887]	Pdcd2	582.034	-0.257735	0.00306532	0.0286385
ENSRNOG00000011658	testis expressed 30 [Source:RGD Symbol;Acc:1309095]	RGD1309095	295.926	-0.299719	0.00307051	0.0286698
ENSRNOG00000010389	NDRG family member 2 [Source:RGD Symbol;Acc:621874]	Ndrg2	23321	0.125216	0.00307757	0.0287185
ENSRNOG00000032946	PDZ domain containing 7 [Source:RGD Symbol;Acc:1309882]	Pdzd8	215.049	-0.364523	0.00310189	0.028928
ENSRNOG00000006658	RGD1563015 [Source:RGD Symbol;Acc:1563015]	RGD1563015	3.23671	-0.517959	0.00310421	0.0289323
ENSRNOG00000018282	guanine deaminase [Source:RGD Symbol;Acc:621617]	Gda	103.98	0.499357	0.00310805	0.0289507
ENSRNOG00000016488	phospholipid transfer protein [Source:RGD Symbol;Acc:1306695]	Pltp	3121.26	-0.234517	0.00311187	0.0289689
ENSRNOG00000010412	coiled-coil domain containing 180 [Source:RGD Symbol;Acc:6498132]		138.622	-0.454519	0.00311682	0.0289976
ENSRNOG00000003729	NA	Drg2	619.814	0.204655	0.00312269	0.0290175
ENSRNOG00000023601	ELAV like neuron-specific RNA binding protein 4 [Source:RGD Symbol;Acc:1560027]	Elavl4	151.422	0.423609	0.00312094	0.0290175
ENSRNOG00000017660	inositol polyphosphate-4-phosphatase, type I [Source:RGD Symbol;Acc:68386]	Inpp4a	498.659	0.325139	0.00312874	0.0290563
ENSRNOG00000010733	vacuolar protein sorting 11 homolog (S. cerevisiae) [Source:RGD Symbol;Acc:1308038]	Vps11	1356.49	0.159794	0.00313096	0.0290596
ENSRNOG00000005367	solute carrier family 12 (sodium/potassium/chloride transporter), member 1 [Source:RGD Symbol;Acc:3685]	SLC12A1	10.9463	-0.596448	0.00313919	0.0291186
ENSRNOG00000002467	NA	Pgk1	11424.8	0.171199	0.00315535	0.029251
ENSRNOG00000004520	WD repeat domain 60 [Source:RGD Symbol;Acc:1306493]	Wdr60	387.202	-0.248657	0.00316614	0.0293335
ENSRNOG00000016619	unconventional SNARE in the ER 1 homolog (S. cerevisiae) [Source:RGD Symbol;Acc:1306660]	Use1	1888.81	-0.292604	0.00317462	0.0293945
ENSRNOG00000033426	cell division cycle 37 [Source:RGD Symbol;Acc:71006]	Cdc37	3197.64	0.163798	0.00318284	0.0294531
ENSRNOG00000020699	CD37 molecule [Source:RGD Symbol;Acc:62035]	Cd37	84.0815	-0.415937	0.00319104	0.0295114
ENSRNOG00000047137	erbb2 interacting protein [Source:RGD Symbol;Acc:1562952]	Erbb2ip	607.579	-0.309604	0.00320154	0.0295909
ENSRNOG00000027841	NA	Mical3	500.418	-0.309266	0.00320891	0.0296414
ENSRNOG00000008102	diphthamide biosynthesis 7 [Source:RGD Symbol;Acc:1304868]	Dph7	528.988	-0.239361	0.00321698	0.0296983
ENSRNOG00000012055	mannosidase, alpha, class 2A, member 2 [Source:RGD Symbol;Acc:1310238]	Man2a2	804.14	0.172111	0.00322538	0.0297582
ENSRNOG00000008224	Jun dimerization protein 2 [Source:RGD Symbol;Acc:621611]	Jdp2	202.895	0.258621	0.0032365	0.0298266
ENSRNOG00000018876	serologically defined colon cancer antigen 3 [Source:RGD Symbol;Acc:1305930]	Sdccag3	2082.36	-0.200893	0.00323664	0.0298266
ENSRNOG00000009329	nuclear receptor subfamily 1, group D, member 1 [Source:RGD Symbol;Acc:628827]	Nr1d1	1297.94	0.23071	0.00323871	0.029828
ENSRNOG00000013180	excision repair cross-complementation group 3 [Source:RGD Symbol;Acc:1307139]	Ercc3	911.858	0.149843	0.00325428	0.0299394
ENSRNOG00000030163	NA	Epb41l4b	70.4152	-0.487789	0.00325659	0.0299394
ENSRNOG00000050087	M phase phosphoprotein 6 [Source:RGD Symbol;Acc:1591222]	Mphosph6	764.322	0.226393	0.00325588	0.0299394
ENSRNOG00000000640	early growth response 2 [Source:RGD Symbol;Acc:621608]	Egr2	123.621	0.474374	0.00327149	0.0300381
ENSRNOG00000013541	SH2 domain containing 4A [Source:RGD Symbol;Acc:1307991]	Sh2d4a	9.96039	-0.594536	0.00327127	0.0300381
ENSRNOG00000020363	mediator complex subunit 25 [Source:RGD Symbol;Acc:1305137]	Med25	1152.89	0.224453	0.00327312	0.0300381
ENSRNOG00000047894	lipase, member H [Source:RGD Symbol;Acc:1592849]	Liph	7.42489	0.581989	0.00327957	0.0300795
ENSRNOG00000046599	kelch domain containing 4 [Source:RGD Symbol;Acc:1561676]	RGD1561676	8.65454	0.591605	0.00328687	0.0301286
ENSRNOG00000049355	similar to Microsomal signal peptidase 23 kDa subunit (SPase 22 kDa subunit) (SPC22/23) [Source:RGD Symbol;Acc:1563536]	Arxes2	50.1598	0.419013	0.00328993	0.0301389
ENSRNOG00000016502	Down syndrome cell adhesion molecule-like 1 [Source:RGD Symbol;Acc:1304887]	Dscaml1	331.667	0.290858	0.00329906	0.030187
ENSRNOG00000027091	potassium channel tetramerization domain containing 18 [Source:RGD Symbol;Acc:1564820]	Kctd18	436.273	-0.21522	0.00329834	0.030187
ENSRNOG00000022171	DEAH (Asp-Glu-Ala-His) box polypeptide 37 [Source:RGD Symbol;Acc:1306837]	Dhx37	304.159	-0.280959	0.00330529	0.0302261
ENSRNOG00000012434	zinc finger protein 598 [Source:RGD Symbol;Acc:1304900]	Zfp598	826.646	-0.204987	0.00330875	0.03024
ENSRNOG00000005048	thyrotropin releasing hormone receptor [Source:RGD Symbol;Acc:3904]	Trhr	95.8937	0.34512	0.00331847	0.0303111
ENSRNOG00000021497	v-akt murine thymoma viral oncogene homolog 3 [Source:RGD Symbol;Acc:62390]	Akt3	315.196	0.315357	0.00333477	0.0304242
ENSRNOG00000025920	NA	Unc5a	492.808	0.230148	0.00333298	0.0304242
ENSRNOG00000050510	RAB1B, member RAS oncogene family-like [Source:RGD Symbol;Acc:2322370]	Rab1b	352.369	0.346031	0.00335258	0.0305687
ENSRNOG00000011274	NA	Cdh8	252.811	0.38305	0.00337267	0.0307158
ENSRNOG00000017568	Ras-like without CAAX 2 [Source:RGD Symbol;Acc:1307654]	Rit2	2757.18	0.205112	0.00337126	0.0307158
ENSRNOG00000008530	stomatin (EPB72)-like 1 [Source:RGD Symbol;Acc:1559463]	Stoml1	461.104	0.193489	0.00338007	0.0307651
ENSRNOG00000033251			17.1392	0.557992	0.00338989	0.0308365
ENSRNOG00000003234	mahogunin ring finger 1, E3 ubiquitin protein ligase [Source:RGD Symbol;Acc:1311862]	Mgrn1	861.384	0.315375	0.00339478	0.0308629
ENSRNOG00000020450	solute carrier family 26 (anion exchanger), member 6 [Source:RGD Symbol;Acc:1310197]	Slc26a6	284.817	-0.257006	0.00341038	0.0309857
ENSRNOG00000026344	family with sequence similarity 179, member A [Source:RGD Symbol;Acc:1310677]	Fam179a	70.624	-0.428641	0.00341227	0.0309857
ENSRNOG00000003594	transmembrane protein 183A [Source:RGD Symbol;Acc:1309892]	Tmem183a	1247.54	0.125834	0.00341462	0.0309889
ENSRNOG00000017602	interleukin 34 [Source:RGD Symbol;Acc:1586038]	Il34	682.469	0.174021	0.00341916	0.031012
ENSRNOG00000005577	desumoylating isopeptidase 1 [Source:RGD Symbol;Acc:1305776]	Pppde2	776.22	0.190105	0.00343571	0.0311257
ENSRNOG00000012366	mesoderm development candidate 2 [Source:RGD Symbol;Acc:1310344]	Mesdc2	1688.67	0.153448	0.00343481	0.0311257
ENSRNOG00000016117	myoferlin [Source:RGD Symbol;Acc:1564216]	Myof	265.645	-0.30893	0.00346028	0.0313118
ENSRNOG00000040266	cyclin-dependent kinase-like 4 [Source:RGD Symbol;Acc:1583704]	Cdkl4	10.4307	0.573166	0.00345909	0.0313118
ENSRNOG00000027489	meningioma 1 [Source:RGD Symbol;Acc:1565571]	Mn1	42.1296	0.54587	0.00346763	0.0313601
ENSRNOG00000009344	NA	Syt16	243.342	0.381322	0.00347084	0.0313708
ENSRNOG00000016071	prolyl 3-hydroxylase 3 [Source:RGD Symbol;Acc:1305699]	Leprel2	2047.71	-0.237772	0.00347757	0.0314134
ENSRNOG00000019036	lactate dehydrogenase D [Source:RGD Symbol;Acc:1308107]	Ldhd	219.98	0.298822	0.00348489	0.0314612
ENSRNOG00000008797	thymopoietin [Source:RGD Symbol;Acc:3875]	Tmpo	1147.21	-0.165725	0.00349245	0.0315112
ENSRNOG00000011592	low-density lipoprotein receptor-related protein 10 [Source:RGD Symbol;Acc:1310471]	Lrp10	687.622	-0.197937	0.00349679	0.031532
ENSRNOG00000038891	glutaredoxin, cysteine rich 1 [Source:RGD Symbol;Acc:1564635]	Grxcr1	44.9592	0.490596	0.00350737	0.0316091
ENSRNOG00000042458	staufen double-stranded RNA binding protein 2 [Source:RGD Symbol;Acc:621479]	Stau2	594.631	0.39424	0.00351406	0.031651
ENSRNOG00000006583	hematopoietic prostaglandin D synthase [Source:RGD Symbol;Acc:69251]	Hpgds	8.37316	0.589673	0.00352689	0.0317482
ENSRNOG00000033508	misshapen-like kinase 1 [Source:RGD Symbol;Acc:1359135]	Mink1	4335.4	0.155739	0.00353831	0.0318325
ENSRNOG00000009293	NA		3.89308	0.494737	0.00355528	0.0319667
ENSRNOG00000013014	cytochrome b-245, alpha polypeptide [Source:RGD Symbol;Acc:620573]	Cyba	191.988	-0.392199	0.00356746	0.0320576
ENSRNOG00000019712	cleavage and polyadenylation specific factor 3-like [Source:RGD Symbol;Acc:1306841]	Cpsf3l	733.455	-0.158312	0.00358428	0.0321902
ENSRNOG00000010805	fatty acid binding protein 4, adipocyte [Source:RGD Symbol;Acc:69309]	Fabp4	13.8614	-0.583996	0.00359203	0.0322412
ENSRNOG00000016974	protein phosphatase 1, regulatory subunit 7 [Source:RGD Symbol;Acc:1308169]	Ppp1r7	786.361	0.230104	0.00361066	0.0323896
ENSRNOG00000009336	mitogen-activated protein kinase 15 [Source:RGD Symbol;Acc:628675]	Mapk15	92.9913	-0.470084	0.00362055	0.0324596
ENSRNOG00000016845	NA	Gabra3	179.626	0.480607	0.00362624	0.0324918
ENSRNOG00000001294	intraflagellar transport 81 [Source:RGD Symbol;Acc:727862]	Ift81	321.027	0.276379	0.00363355	0.0325386
ENSRNOG00000046791	SH3 domain containing ring finger 3 [Source:RGD Symbol;Acc:1589772]	Sh3rf3	25.5845	0.550469	0.00365707	0.0327304
ENSRNOG00000013572	latexin [Source:RGD Symbol;Acc:68361]	Lxn	616.1	0.259006	0.00366479	0.0327805
ENSRNOG00000006357	SH3-domain GRB2-like (endophilin) interacting protein 1 [Source:RGD Symbol;Acc:1564957]	Sgip1	199.444	0.328672	0.00366711	0.0327825
ENSRNOG00000007564	Ellis van Creveld protein [Source:RGD Symbol;Acc:735186]	Evc	117.762	0.434425	0.00367898	0.0328696
ENSRNOG00000007076	similar to zinc finger protein 101 [Source:RGD Symbol;Acc:1583951]	Zfp101	235.741	-0.276293	0.00368251	0.0328823
ENSRNOG00000013395	peptidoglycan recognition protein 1 [Source:RGD Symbol;Acc:621429]	Pglyrp1	14.5382	-0.581944	0.00369615	0.0329851
ENSRNOG00000005985	potassium channel, calcium activated large conductance subfamily M alpha, member 1 [Source:RGD Symbol;Acc:620715]	Kcnma1	113.342	0.419547	0.00369888	0.0329905
ENSRNOG00000017286	epoxide hydrolase 2, cytoplasmic [Source:RGD Symbol;Acc:620732]	Ephx2	467.024	0.396297	0.00370357	0.0330134
ENSRNOG00000017528	G protein-coupled receptor 157 [Source:RGD Symbol;Acc:1311096]	Gpr157	33.1419	0.570501	0.00371324	0.0330806
ENSRNOG00000011647	S100 calcium binding protein A6 [Source:RGD Symbol;Acc:620264]	S100a6	234.625	-0.348643	0.00371982	0.0331013
ENSRNOG00000049219	ring finger protein 187 [Source:RGD Symbol;Acc:1308636]	Rnf187	7523.72	0.153042	0.00371907	0.0331013
ENSRNOG00000002215	myosin light chain kinase [Source:RGD Symbol;Acc:1310915]	Mylk	371.762	-0.216329	0.00372458	0.0331057
ENSRNOG00000045665	adhesion molecule with Ig like domain 1 [Source:RGD Symbol;Acc:1303079]	Amigo1	1454.35	0.198596	0.00372342	0.0331057
ENSRNOG00000045705	NA	Rasl10b	177.93	0.368778	0.00373933	0.0332179
ENSRNOG00000002419	proteolipid protein 1 [Source:RGD Symbol;Acc:3354]	Plp1	105467	-0.160533	0.00375959	0.0333787
ENSRNOG00000006264	integrin alpha FG-GAP repeat containing 2 [Source:RGD Symbol;Acc:1311944]	Itfg2	431.792	-0.231087	0.00377087	0.0334518
ENSRNOG00000013908	BPI fold containing family A, member 5 [Source:RGD Symbol;Acc:1559748]	Bpifa5	8.11789	0.58417	0.00377212	0.0334518
ENSRNOG00000011544	zinc finger protein 219 [Source:RGD Symbol;Acc:1359259]	Zfp219	1061.98	-0.242119	0.00377841	0.0334884
ENSRNOG00000007125	vacuolar protein sorting 54 homolog (S. cerevisiae) [Source:RGD Symbol;Acc:628718]	Vps54	779.375	-0.22765	0.00378403	0.0335
ENSRNOG00000013971	phosphoserine aminotransferase 1 [Source:RGD Symbol;Acc:735170]	Psat1	878.712	-0.288787	0.00378381	0.0335
ENSRNOG00000002722	SEC14-like 1 (S. cerevisiae) [Source:RGD Symbol;Acc:1563123]	Sec14l1	1508.56	0.169246	0.00380061	0.0336085
ENSRNOG00000012140	centrosomal protein 89kDa [Source:RGD Symbol;Acc:1311730]	Cep89	332.236	-0.258604	0.00380042	0.0336085
ENSRNOG00000050649	trans-golgi network vesicle protein 23 homolog B (S. cerevisiae) [Source:RGD Symbol;Acc:1586539]	Tvp23b	918.526	-0.179481	0.00381313	0.0337
ENSRNOG00000019424	aspartate dehydrogenase domain containing [Source:RGD Symbol;Acc:1310111]	Aspdh	70.8746	0.383156	0.00382706	0.0338039
ENSRNOG00000019295	RAB12, member RAS oncogene family [Source:RGD Symbol;Acc:3527]	Rab12	137.046	0.378392	0.00383139	0.0338229
ENSRNOG00000006582	aprataxin [Source:RGD Symbol;Acc:628740]	Aptx	101.541	0.345184	0.00383718	0.0338548
ENSRNOG00000012944	caspase 9, apoptosis-related cysteine peptidase [Source:RGD Symbol;Acc:61867]	Casp9	602.565	0.226607	0.00387889	0.0342034
ENSRNOG00000046751	disks large homolog 5-like [Source:RGD Symbol;Acc:6504293]		3.90161	-0.549135	0.00388759	0.0342607
ENSRNOG00000003328	cell death-inducing p53 target 1 [Source:RGD Symbol;Acc:1310686]	RGD1310686	4326.25	0.145393	0.00389139	0.0342747
ENSRNOG00000017462	spermatogenesis associated 5 [Source:RGD Symbol;Acc:1310478]	Spata5	189.438	0.275246	0.00391113	0.034429
ENSRNOG00000043348	ribosomal protein L39 [Source:RGD Symbol;Acc:3593]	Rpl39	1539.88	-0.243682	0.00391801	0.0344701
ENSRNOG00000022429	similar to DD1 [Source:RGD Symbol;Acc:1312005]	RGD1312005	1803.14	0.110262	0.00392315	0.0344958
ENSRNOG00000002560	NA	Fgf16	4.8244	0.554423	0.00392981	0.0345347
ENSRNOG00000021113	ubiquitin-like modifier activating enzyme 2 [Source:RGD Symbol;Acc:1312023]	Uba2	930.309	0.207324	0.00393648	0.0345738
ENSRNOG00000003399	heterogeneous nuclear ribonucleoprotein H1 [Source:RGD Symbol;Acc:620840]	Hnrph1	5742.57	-0.190412	0.00395685	0.0347331
ENSRNOG00000001719	proteasome (prosome, macropain) 26S subunit, non-ATPase, 2 [Source:RGD Symbol;Acc:1305752]	Psmd2	3079.46	0.136002	0.00397169	0.0348437
ENSRNOG00000028625	NA	Eif4ebp3	198.287	-0.294096	0.00397544	0.0348569
ENSRNOG00000037406	RGD1564171 [Source:RGD Symbol;Acc:1564171]	RGD1564171	85.5026	-0.321632	0.00398179	0.0348929
ENSRNOG00000028586	microcephalin 1 [Source:RGD Symbol;Acc:1560642]	Mcph1	39.1607	0.484754	0.00398843	0.0349313
ENSRNOG00000002831	WAP, follistatin/kazal, immunoglobulin, kunitz and netrin domain containing 2 [Source:RGD Symbol;Acc:1305361]	Wfikkn2	104.094	-0.359505	0.00399729	0.0349578
ENSRNOG00000003741	neuronal pentraxin I [Source:RGD Symbol;Acc:628894]	Nptx1	84.1509	0.487483	0.00399477	0.0349578
ENSRNOG00000015269	activating transcription factor 7 [Source:RGD Symbol;Acc:1304940]	Atf7	42.3394	-0.46546	0.0039982	0.0349578
ENSRNOG00000011489	R3H domain containing 4 [Source:RGD Symbol;Acc:1307067]	R3hdm4	3294.05	0.221199	0.00402427	0.0351514
ENSRNOG00000015590	dynein, axonemal, assembly factor 1 [Source:RGD Symbol;Acc:1310542]	Dnaaf1	24.0956	-0.527708	0.00402486	0.0351514
ENSRNOG00000028713	activin A receptor type II-like 1 [Source:RGD Symbol;Acc:2029]	Acvrl1	383.08	-0.263098	0.00404322	0.0352918
ENSRNOG00000048564	NA		57.337	-0.419591	0.00406523	0.035464
ENSRNOG00000047799	guanine nucleotide binding protein (G protein), beta 5 [Source:RGD Symbol;Acc:620759]	Gnb5	126.243	0.433123	0.00407427	0.035523
ENSRNOG00000013790	major facilitator superfamily domain containing 1 [Source:RGD Symbol;Acc:1305751]	Mfsd1	782.107	0.161173	0.00408001	0.0355435
ENSRNOG00000022485	conserved helix-loop-helix ubiquitous kinase [Source:RGD Symbol;Acc:1306661]	Chuk	763.431	-0.248165	0.0040812	0.0355435
ENSRNOG00000008103	malate dehydrogenase 1, NAD (soluble) [Source:RGD Symbol;Acc:3072]	Mdh1	16390.1	0.137255	0.00408812	0.0355838
ENSRNOG00000012608	transmembrane protein 212 [Source:RGD Symbol;Acc:1563109]	Tmem212	56.3775	-0.438062	0.00409364	0.0356119
ENSRNOG00000018160	zinc finger, SWIM-type containing 5 [Source:RGD Symbol;Acc:1310741]	Zswim5	183.289	-0.274937	0.0040991	0.0356395
ENSRNOG00000018160	zinc finger, SWIM-type containing 5 [Source:RGD Symbol;Acc:1310741]	Zswim5	183.289	-0.274937	0.0040991	0.0356395
ENSRNOG00000004789	digestive organ expansion factor homolog (zebrafish) [Source:RGD Symbol;Acc:1359148]	Diexf	384.194	-0.23198	0.00410278	0.0356451
ENSRNOG00000018510	cyclin-dependent kinase 7 [Source:RGD Symbol;Acc:621124]	Cdk7	217.212	-0.269058	0.00410433	0.0356451
ENSRNOG00000008150	NA	RGD1310552	874.212	-0.185966	0.00413077	0.0358064
ENSRNOG00000011435	oxysterol binding protein-like 10 [Source:RGD Symbol;Acc:1561652]	Osbpl10	145.157	0.273364	0.00413316	0.0358064
ENSRNOG00000013179	tubulointerstitial nephritis antigen-like 1 [Source:RGD Symbol;Acc:70956]	Tinagl1	163.822	-0.352017	0.00412824	0.0358064
ENSRNOG00000020255	seryl-tRNA synthetase [Source:RGD Symbol;Acc:628813]	Sars	2345	0.149049	0.00413674	0.0358064
ENSRNOG00000022664	K (lysine) acetyltransferase 7 [Source:RGD Symbol;Acc:727966]	Kat7	978.697	0.23126	0.00412593	0.0358064
ENSRNOG00000040297	tetratricopeptide repeat domain 37 [Source:RGD Symbol;Acc:1306062]	Ttc37	323.369	-0.248191	0.00413492	0.0358064
ENSRNOG00000046852	beta-1,3-glucuronyltransferase 2 [Source:RGD Symbol;Acc:620903]	B3gat2	499.709	-0.239625	0.00414801	0.035884
ENSRNOG00000023643	matrix metallopeptidase 17 [Source:RGD Symbol;Acc:1311541]	Mmp17	1222.25	0.152813	0.00415205	0.0358989
ENSRNOG00000012362	calcium channel, voltage-dependent, gamma subunit 3 [Source:RGD Symbol;Acc:628803]	Cacng3	451.082	0.309983	0.00415691	0.0359171
ENSRNOG00000020970	RUN domain containing 3A [Source:RGD Symbol;Acc:735057]	Rap2ip	4954.4	0.223372	0.00415878	0.0359171
ENSRNOG00000009176	makorin, ring finger protein, 2 [Source:RGD Symbol;Acc:1310618]	Mkrn2	989.207	0.151318	0.00420204	0.0362544
ENSRNOG00000016782	tumor necrosis factor receptor superfamily, member 8 [Source:RGD Symbol;Acc:3879]	Tnfrsf8	3.52523	-0.52618	0.0042025	0.0362544
ENSRNOG00000049689	small integral membrane protein 18 [Source:RGD Symbol;Acc:6501537]	Smim18	177.139	-0.263616	0.00421601	0.0363508
ENSRNOG00000049689	small integral membrane protein 18 [Source:RGD Symbol;Acc:6501537]	Smim18	177.139	-0.263616	0.00421601	0.0363508
ENSRNOG00000048834	perilipin 3 [Source:RGD Symbol;Acc:1595854]	Plin3	92.6373	-0.354808	0.00421843	0.0363515
ENSRNOG00000008592	BARX homeobox 2 [Source:RGD Symbol;Acc:1584840]	Barx2	60.7698	0.420252	0.00422961	0.0363707
ENSRNOG00000013213	Eph receptor A4 [Source:RGD Symbol;Acc:1560587]	Epha4	2217.38	0.246767	0.00422329	0.0363707
ENSRNOG00000021442	HD domain containing 2 [Source:RGD Symbol;Acc:1307562]	Hddc2	190.45	0.344032	0.00422756	0.0363707
ENSRNOG00000028677	similar to chromosome 18 open reading frame 54 [Source:RGD Symbol;Acc:1563837]	LOC361346	166.392	-0.314761	0.00423002	0.0363707
ENSRNOG00000028648	oligodendrocyte transcription factor 1 [Source:RGD Symbol;Acc:621129]	Olig1	2782.83	-0.1682	0.00423883	0.0364263
ENSRNOG00000006375	voltage-dependent anion channel 1 [Source:RGD Symbol;Acc:621575]	Vdac1	7240.33	0.179909	0.00425203	0.0364993
ENSRNOG00000043094	3-oxoacid CoA transferase 1 [Source:RGD Symbol;Acc:1584008]	Oxct1	4433.83	0.207647	0.00425058	0.0364993
ENSRNOG00000000486	gametogenetin binding protein 1 [Source:RGD Symbol;Acc:1359729]	Ggnbp1	18.8441	-0.555127	0.00427362	0.0366558
ENSRNOG00000018550	similar to RIKEN cDNA 1200014J11 [Source:RGD Symbol;Acc:1308139]	RGD1308139	302.079	-0.24747	0.00427497	0.0366558
ENSRNOG00000032258	Swt1 RNA endoribonuclease homolog (S. cerevisiae) [Source:RGD Symbol;Acc:1308695]	Swt1	321.663	-0.262678	0.00428184	0.0366944
ENSRNOG00000013977	basic leucine zipper and W2 domains 1 [Source:RGD Symbol;Acc:735129]	Bzw1	1013.18	0.295399	0.00429252	0.0367657
ENSRNOG00000002182	septin 11 [Source:RGD Symbol;Acc:1307405]	Sept11	866.301	0.243331	0.00430601	0.0368269
ENSRNOG00000007528	potassium channel, voltage gated eag related subfamily H, member 7 [Source:RGD Symbol;Acc:621112]	Kcnh7	30.5551	0.53561	0.00430736	0.0368269
ENSRNOG00000024722	NA	Nrxn3	23.4217	0.574709	0.00430782	0.0368269
ENSRNOG00000028111	NA	Zfyve26	384.763	-0.251601	0.00430915	0.0368269
ENSRNOG00000008566	mitochondrial ribosomal protein L15 [Source:RGD Symbol;Acc:1304796]	Mrpl15	678.196	0.23558	0.004342	0.0370059
ENSRNOG00000018013	NA	Park2	31.2725	0.516195	0.00433699	0.0370059
ENSRNOG00000027360	serine/arginine-rich splicing factor 7 [Source:RGD Symbol;Acc:1307425]	Srsf7	1361.64	-0.207713	0.00434062	0.0370059
ENSRNOG00000027914	phospholipid scramblase 3 [Source:RGD Symbol;Acc:1307016]	Plscr3	307.086	-0.234061	0.00433932	0.0370059
ENSRNOG00000030840	cell adhesion molecule 2 [Source:RGD Symbol;Acc:1305678]	Cadm2	176.077	0.372263	0.00434069	0.0370059
ENSRNOG00000020694	intercellular adhesion molecule 5, telencephalin [Source:RGD Symbol;Acc:1305039]	Icam5	2375.13	0.282357	0.00434835	0.0370396
ENSRNOG00000004904	proliferation-associated 2G4 [Source:RGD Symbol;Acc:1302994]	Pa2g4	1339.88	0.13233	0.00435327	0.0370491
ENSRNOG00000016166	PDZ and LIM domain 1 [Source:RGD Symbol;Acc:68324]	Pdlim1	95.5818	-0.32335	0.00435422	0.0370491
ENSRNOG00000018412	Sfi1 homolog, spindle assembly associated (yeast) [Source:RGD Symbol;Acc:1560636]	Sfi1	459.755	-0.239868	0.00435789	0.0370599
ENSRNOG00000010783	MAK16 homolog (S. cerevisiae) [Source:RGD Symbol;Acc:1311297]	Mak16	319.186	-0.223748	0.00437684	0.0372007
ENSRNOG00000043103	ferric-chelate reductase 1-like [Source:RGD Symbol;Acc:1309978]	Frrs1l	36.2048	0.43426	0.00438936	0.0372867
ENSRNOG00000005989	NA	Scn1a	1842.57	-0.184659	0.0044024	0.0373482
ENSRNOG00000018909	ARV1 homolog (S. cerevisiae) [Source:RGD Symbol;Acc:1310264]	Arv1	447.913	-0.259997	0.00440381	0.0373482
ENSRNOG00000019387	interferon gamma inducible protein 30 [Source:RGD Symbol;Acc:1310758]	Ifi30	234.842	-0.255728	0.00439972	0.0373482
ENSRNOG00000049939	Uncharacterized protein [Source:UniProtKB/TrEMBL;Acc:M0RD07]		127.664	0.26808	0.0044136	0.0374109
ENSRNOG00000006479	NA	Lama5	201.908	-0.373703	0.00441732	0.037422
ENSRNOG00000049025	ribosomal protein S6 [Source:RGD Symbol;Acc:3602]	Rps6	528.553	-0.324017	0.00446091	0.0377707
ENSRNOG00000027357	SRY (sex determining region Y)-box 17 [Source:RGD Symbol;Acc:1305371]	Sox17	199.732	-0.326484	0.00446715	0.0378029
ENSRNOG00000020605	phosphoseryl-tRNA kinase [Source:RGD Symbol;Acc:1564300]	RGD1564300	544.768	-0.245871	0.00447009	0.0378072
ENSRNOG00000003260	nuclear receptor subfamily 1, group I, member 3 [Source:RGD Symbol;Acc:621400]	Nr1i3	285.105	0.206148	0.00447596	0.0378362
ENSRNOG00000027645	synapse differentiation inducing 1-like [Source:RGD Symbol;Acc:1589004]	Syndig1l	233.595	0.296138	0.00448484	0.0378906
ENSRNOG00000005180	V-set and transmembrane domain containing 2A [Source:MGI Symbol;Acc:MGI:2384826]	Vstm2a	117.821	0.358169	0.00448843	0.0379004
ENSRNOG00000010777	thymocyte selection-associated high mobility group box [Source:RGD Symbol;Acc:1310455]	Tox	296.133	0.21638	0.00451266	0.0380636
ENSRNOG00000021090	phosphorylase, glycogen, muscle [Source:RGD Symbol;Acc:3461]	Pygm	1432.67	0.183971	0.00451233	0.0380636
ENSRNOG00000049975	zinc finger protein 46 [Source:RGD Symbol;Acc:1310584]	Zfp46	559.489	0.183645	0.00451529	0.0380651
ENSRNOG00000031213	solute carrier family 39, member 11 [Source:RGD Symbol;Acc:1311981]	Slc39a11	38.1175	0.472278	0.00451874	0.0380736
ENSRNOG00000008877	NA	RGD1563798	417.453	0.354001	0.00452787	0.0381298
ENSRNOG00000000047	Cd82 molecule [Source:RGD Symbol;Acc:69070]	Cd82	1381.71	-0.171144	0.00455126	0.0382425
ENSRNOG00000003466	NA	Iqsec2	363.521	0.343286	0.0045504	0.0382425
ENSRNOG00000004214	ribosomal protein L26 [Source:RGD Symbol;Acc:1310607]	Rpl26	10092.3	-0.221236	0.00455079	0.0382425
ENSRNOG00000006090	urocortin [Source:RGD Symbol;Acc:3929]	Ucn	6.21397	-0.550991	0.00454432	0.0382425
ENSRNOG00000009799	dolichyl-phosphate (UDP-N-acetylglucosamine) N-acetylglucosaminephosphotransferase 1 (GlcNAc-1-P transferase) [Source:RGD Symbol;Acc:735124]	Dpagt1	703.4	-0.16821	0.00455356	0.0382425
ENSRNOG00000015059	multiple coagulation factor deficiency 2 [Source:RGD Symbol;Acc:628690]	Mcfd2	119.019	0.343695	0.00455945	0.0382713
ENSRNOG00000033433	cysteine-serine-rich nuclear protein 1 [Source:RGD Symbol;Acc:1305999]	Csrnp1	123.45	0.30946	0.004573	0.0383436
ENSRNOG00000049422	Fc fragment of IgG, low affinity IIa, receptor [Source:RGD Symbol;Acc:71069]	FCGR3	58.1905	-0.431486	0.00457284	0.0383436
ENSRNOG00000047175	crystallin, alpha A [Source:RGD Symbol;Acc:2413]	Cryaa	3.28386	-0.518234	0.00457988	0.0383806
ENSRNOG00000031947	ribosomal protein L36-like [Source:RGD Symbol;Acc:2320900]	LOC100361060	8.74478	-0.569818	0.00458394	0.0383939
ENSRNOG00000003233	serpin peptidase inhibitor, clade F (alpha-2 antiplasmin, pigment epithelium derived factor), member 2 [Source:RGD Symbol;Acc:1306692]	Serpinf2	20.6963	-0.546917	0.0045964	0.0384636
ENSRNOG00000012363	pellino E3 ubiquitin protein ligase family member 2 [Source:RGD Symbol;Acc:1565884]	Peli2	86.7735	-0.347064	0.00459722	0.0384636
ENSRNOG00000023687	NA	Rap2a	18.3974	0.548725	0.00460224	0.0384849
ENSRNOG00000014297	syndecan 4 [Source:RGD Symbol;Acc:3650]	Sdc4	1378.1	-0.200071	0.00460566	0.0384928
ENSRNOG00000015609	WD repeat domain 27 [Source:RGD Symbol;Acc:1309633]	Wdr27	74.5762	0.468032	0.00461021	0.0385101
ENSRNOG00000010098	pleckstrin 2 [Source:RGD Symbol;Acc:1305786]	Plek2	16.5638	-0.551008	0.00461506	0.03853
ENSRNOG00000048050	transmembrane protein 120B [Source:RGD Symbol;Acc:1584031]	Tmem120b	98.5623	-0.369809	0.00462781	0.0386156
ENSRNOG00000015445	mal, T-cell differentiation protein [Source:RGD Symbol;Acc:3037]	Mal	6577.11	-0.169981	0.0046373	0.038674
ENSRNOG00000006174	glutamate receptor, ionotropic, delta 2 [Source:RGD Symbol;Acc:68368]	Grid2	224.869	0.415446	0.00466223	0.0388611
ENSRNOG00000017154	ATPase, class VI, type 11A [Source:RGD Symbol;Acc:1308688]	Atp11a	966.766	-0.205201	0.00466483	0.0388619
ENSRNOG00000031453	mannosidase, beta A, lysosomal-like [Source:RGD Symbol;Acc:1561447]	Manbal	1195.84	0.184694	0.00469286	0.0390745
ENSRNOG00000001236	BRCA1-associated ATM activator 1 [Source:RGD Symbol;Acc:1565146]	Brat1	323.662	-0.282117	0.00470749	0.0391516
ENSRNOG00000033090	latent transforming growth factor beta binding protein 1 [Source:RGD Symbol;Acc:68379]	Ltbp1	59.0565	-0.407047	0.00470922	0.0391516
ENSRNOG00000047450	LIM domain only 3 [Source:RGD Symbol;Acc:1561357]	Lmo3	1840.57	0.158583	0.00470968	0.0391516
ENSRNOG00000009660	ectonucleotide pyrophosphatase/phosphodiesterase 6 [Source:RGD Symbol;Acc:1311645]	Enpp6	199.568	-0.245739	0.00472278	0.0392395
ENSRNOG00000003332	5',3'-nucleotidase, mitochondrial [Source:RGD Symbol;Acc:1309622]	Nt5m	200.466	0.278222	0.00473242	0.0392498
ENSRNOG00000012785	armadillo repeat containing 10 [Source:RGD Symbol;Acc:1305915]	Armc10	702.239	0.158161	0.00473191	0.0392498
ENSRNOG00000014641	ribosomal protein L3-like [Source:RGD Symbol;Acc:1306315]	Rpl3l	6.69585	-0.568907	0.00473114	0.0392498
ENSRNOG00000017911	TRPM8 channel-associated factor 1 [Source:RGD Symbol;Acc:1565474]	Fam115a	1562.15	0.131747	0.00473817	0.0392498
ENSRNOG00000019873	echinoderm microtubule-associated protein-like 3-like [Source:RGD Symbol;Acc:7630023]	Eml3	382.266	0.298443	0.00473914	0.0392498
ENSRNOG00000020636	serine peptidase inhibitor, Kunitz type, 2 [Source:RGD Symbol;Acc:735123]	Spint2	1094.11	-0.272789	0.00473918	0.0392498
ENSRNOG00000018434	stabilin 1 [Source:RGD Symbol;Acc:2324745]	Stab1	79.0687	-0.45821	0.00475473	0.0393576
ENSRNOG00000005175	sphingosine-1-phosphate phosphatase 1 [Source:RGD Symbol;Acc:727829]	Sgpp1	37.852	0.458024	0.00477736	0.0395239
ENSRNOG00000000775	myelin oligodendrocyte glycoprotein [Source:RGD Symbol;Acc:3102]	Mog	4157.3	-0.129631	0.00478413	0.0395588
ENSRNOG00000013196	docking protein 5 [Source:RGD Symbol;Acc:1562846]	RGD1562846	337.291	-0.227805	0.00480057	0.0396736
ENSRNOG00000013089	kinesin family member 13B [Source:RGD Symbol;Acc:1303307]	Kif13b	352.092	-0.353524	0.00481268	0.0397526
ENSRNOG00000007372	caspase 1 [Source:RGD Symbol;Acc:2274]	Casp1	69.6011	-0.371465	0.00483035	0.0398774
ENSRNOG00000004947	rCG29233-like [Source:RGD Symbol;Acc:2320053]	Zfp871	26.1223	-0.557454	0.00484581	0.0399837
ENSRNOG00000019738	G protein-coupled receptor 61 [Source:RGD Symbol;Acc:1310176]	Gpr61	225.602	0.250935	0.00485434	0.0400329
ENSRNOG00000001499	melanoma inhibitory activity [Source:RGD Symbol;Acc:620883]	Mia	17.2282	-0.540228	0.00486841	0.0401276
ENSRNOG00000018895	melanin-concentrating hormone receptor 1 [Source:RGD Symbol;Acc:619841]	Mchr1	116.895	0.302925	0.00487662	0.0401739
ENSRNOG00000013267	helicase with zinc finger 2, transcriptional coactivator [Source:RGD Symbol;Acc:1306056]	Pric285	104.435	-0.327799	0.00488665	0.0402251
ENSRNOG00000049410	cholinergic receptor, muscarinic 3 [Source:RGD Symbol;Acc:2343]	Chrm3	32.0861	0.518566	0.004888	0.0402251
ENSRNOG00000033280	peptidylglycine alpha-amidating monooxygenase [Source:RGD Symbol;Acc:3252]	Pam	3654.49	0.127727	0.0049057	0.0403493
ENSRNOG00000019120	3-hydroxy-3-methylglutaryl-CoA synthase 2 (mitochondrial) [Source:RGD Symbol;Acc:2804]	Hmgcs2	307.846	0.305506	0.00491071	0.0403496
ENSRNOG00000019791	signal-induced proliferation-associated 1 like 2 [Source:RGD Symbol;Acc:1306269]	Sipa1l2	765.87	-0.167872	0.00491093	0.0403496
ENSRNOG00000006646	vesicular, overexpressed in cancer, prosurvival protein 1 [Source:RGD Symbol;Acc:1306494]	Vopp1	1595.43	0.219425	0.00492188	0.0403968
ENSRNOG00000013519	tolloid-like 2 [Source:RGD Symbol;Acc:1559756]	Tll2	10.0941	-0.566391	0.00492162	0.0403968
ENSRNOG00000011913	ceruloplasmin (ferroxidase) [Source:RGD Symbol;Acc:2387]	Cp	189.858	-0.258526	0.00492692	0.0404098
ENSRNOG00000017057	TBC1 domain family, member 22a [Source:RGD Symbol;Acc:1306588]	Tbc1d22a	85.4821	0.435636	0.00492865	0.0404098
ENSRNOG00000016976	chloride channel, voltage-sensitive 7 [Source:RGD Symbol;Acc:61836]	Clcn7	356.707	0.202158	0.004957	0.0406207
ENSRNOG00000029184	Eph receptor A6 [Source:RGD Symbol;Acc:1304614]	Epha6	22.5111	0.51544	0.00496857	0.0406941
ENSRNOG00000002336	gamma-aminobutyric acid (GABA) A receptor, alpha 4 [Source:RGD Symbol;Acc:621670]	Gabra4	225.841	0.419476	0.00500472	0.0409685
ENSRNOG00000004359	tryptophanyl-tRNA synthetase [Source:RGD Symbol;Acc:1308278]	Wars	1451.61	0.186744	0.00500754	0.0409701
ENSRNOG00000020701	breast cancer 1, early onset [Source:RGD Symbol;Acc:2218]	Brca1	12.4015	-0.563368	0.00502717	0.0410874
ENSRNOG00000030367	NA	Fam19a1	49.7741	0.511965	0.0050255	0.0410874
ENSRNOG00000000440	pre-B-cell leukemia homeobox 2 [Source:RGD Symbol;Acc:1303084]	Pbx2	1471.2	0.124022	0.00503146	0.0410886
ENSRNOG00000017840	phosphatidylinositol 3-kinase, catalytic subunit type 3 [Source:RGD Symbol;Acc:620899]	Pik3c3	683.792	0.2272	0.00503261	0.0410886
ENSRNOG00000024243	cell adhesion molecule 4 [Source:RGD Symbol;Acc:1304722]	Cadm4	3005.54	0.181123	0.00506051	0.0412947
ENSRNOG00000013907	spalt-like transcription factor 1 [Source:RGD Symbol;Acc:1309916]	Sall2	603.02	-0.186433	0.00509312	0.041539
ENSRNOG00000019394	MPV17 mitochondrial membrane protein-like 2 [Source:RGD Symbol;Acc:1308064]	Mpv17l2	580.47	-0.259505	0.00509879	0.0415634
ENSRNOG00000014723	core-binding factor, runt domain, alpha subunit 2; translocated to, 3 [Source:RGD Symbol;Acc:1310547]	Cbfa2t3	195.211	0.309561	0.00511699	0.04169
ENSRNOG00000002057	solute carrier family 10 (sodium/bile acid cotransporter), member 6 [Source:RGD Symbol;Acc:727800]	Slc10a6	8.35341	-0.565998	0.00512218	0.0417104
ENSRNOG00000007934	extracellular leucine-rich repeat and fibronectin type III domain containing 2 [Source:RGD Symbol;Acc:1559693]	Elfn2	109.996	0.398979	0.00513079	0.0417585
ENSRNOG00000038951	COX17 cytochrome c oxidase copper chaperone [Source:RGD Symbol;Acc:620548]	Cox17	1758.04	-0.26805	0.00513449	0.0417668
ENSRNOG00000024730	protein phosphatase, Mg2+/Mn2+ dependent, 1E [Source:RGD Symbol;Acc:735028]	Ppm1e	187.861	0.452478	0.00513799	0.0417734
ENSRNOG00000037253	NA	Fam3a	483.218	-0.169405	0.00514634	0.0418194
ENSRNOG00000008351	similar to 9930012K11Rik protein [Source:RGD Symbol;Acc:1308117]	RGD1308117	22.2638	-0.509314	0.00515438	0.0418422
ENSRNOG00000037198	ubiquitin specific peptidase 18 [Source:RGD Symbol;Acc:1359153]	Usp18	50.7596	-0.473473	0.00515453	0.0418422
ENSRNOG00000007646	signal-induced proliferation-associated 1 like 1 [Source:RGD Symbol;Acc:708497]	Sipa1l1	954.462	0.227553	0.00515815	0.0418497
ENSRNOG00000020695	TEA domain family member 2 [Source:RGD Symbol;Acc:1593252]	Tead2	25.0921	-0.502197	0.00518378	0.0420357
ENSRNOG00000001770	enoyl-CoA, hydratase/3-hydroxyacyl CoA dehydrogenase [Source:RGD Symbol;Acc:621441]	Ehhadh	78.5831	-0.428408	0.00519134	0.0420594
ENSRNOG00000004753	N-ethylmaleimide-sensitive factor attachment protein, beta [Source:RGD Symbol;Acc:1589649]	Napb	163.752	0.531115	0.00519212	0.0420594
ENSRNOG00000009716	cancer susceptibility candidate 3 [Source:RGD Symbol;Acc:628766]	Casc3	235.302	0.313736	0.00521653	0.042206
ENSRNOG00000011937	small glutamine-rich tetratricopeptide repeat (TPR)-containing, beta [Source:RGD Symbol;Acc:727976]	Sgtb	2376.33	0.257945	0.00522108	0.042206
ENSRNOG00000014882	fibroblast growth factor 11 [Source:RGD Symbol;Acc:620162]	Fgf11	31.5406	0.501956	0.0052196	0.042206
ENSRNOG00000019586	coiled-coil domain containing 24 [Source:RGD Symbol;Acc:1562911]	Ccdc24	10.6058	-0.564985	0.00521459	0.042206
ENSRNOG00000004493	taspase, threonine aspartase 1 [Source:RGD Symbol;Acc:1308591]	Tasp1	354.769	0.213263	0.00524342	0.0423646
ENSRNOG00000012045	adhesion G protein-coupled receptor B3 [Source:RGD Symbol;Acc:1309703]	Bai3	807.791	0.257621	0.00524637	0.0423663
ENSRNOG00000021117	ribosomal protein S6 kinase, polypeptide 4 [Source:RGD Symbol;Acc:1307277]	Rps6ka4	878.938	0.157985	0.00525302	0.042398
ENSRNOG00000010702	ubiquitin protein ligase E3C [Source:RGD Symbol;Acc:1559986]	Ube3c	1055.32	0.20463	0.0052601	0.0424331
ENSRNOG00000010922	protein phosphatase 2, regulatory subunit A, beta [Source:RGD Symbol;Acc:1304764]	Ppp2r1b	411.585	-0.184504	0.00527374	0.042499
ENSRNOG00000011282	protein phosphatase 2, regulatory subunit A, alpha [Source:RGD Symbol;Acc:620907]	Ppp2r1a	8720.99	0.143314	0.00527154	0.042499
ENSRNOG00000011258	mannan-binding lectin serine peptidase 2 [Source:RGD Symbol;Acc:620214]	Masp2	212.624	-0.229753	0.00527903	0.0425196
ENSRNOG00000020733	cathelicidin antimicrobial peptide [Source:RGD Symbol;Acc:1559878]	Camp	7.13907	-0.553863	0.00531502	0.0427873
ENSRNOG00000007999	actin-binding Rho activating protein [Source:RGD Symbol;Acc:708493]	Abra	9.18824	-0.561041	0.00532552	0.0427924
ENSRNOG00000008970	protocadherin 17 [Source:RGD Symbol;Acc:1304753]	Pcdh17	164.663	0.353183	0.00532327	0.0427924
ENSRNOG00000016704	prenylcysteine oxidase 1 [Source:RGD Symbol;Acc:628652]	Pcyox1	784.196	0.341015	0.00532378	0.0427924
ENSRNOG00000047711	NA	Lrp2	149.382	-0.448573	0.00532667	0.0427924
ENSRNOG00000020161	zinc finger and BTB domain containing 7a [Source:RGD Symbol;Acc:620946]	Zbtb7a	380.696	0.220039	0.00532952	0.0427931
ENSRNOG00000005178	similar to cystatin E2 [Source:RGD Symbol;Acc:1597405]	LOC689081	4.2886	-0.468935	0.0053345	0.042811
ENSRNOG00000013085	Na+/K+ transporting ATPase interacting 3 [Source:RGD Symbol;Acc:1591051]	Nkain3	17.6401	-0.552557	0.00534707	0.0428898
ENSRNOG00000047436	calcium binding tyrosine-(Y)-phosphorylation regulated [Source:RGD Symbol;Acc:1585413]	Cabyr	210.607	-0.283031	0.00535494	0.0429307
ENSRNOG00000010079	carbonic anhydrase 3 [Source:RGD Symbol;Acc:2241]	Car3	72.4961	-0.407287	0.00536053	0.0429312
ENSRNOG00000010834	metallophosphoesterase domain containing 1 [Source:RGD Symbol;Acc:1308244]	Mpped1	2454.09	0.136504	0.00535859	0.0429312
ENSRNOG00000001172	ring finger protein 10 [Source:RGD Symbol;Acc:1309282]	Rnf10	3858.56	0.113367	0.00537192	0.0430003
ENSRNOG00000026981	zinc finger protein 282 [Source:RGD Symbol;Acc:1306278]	Zfp282	384.842	-0.235938	0.00537585	0.0430096
ENSRNOG00000012932	coiled-coil domain containing 146 [Source:RGD Symbol;Acc:1559535]	Ccdc146	45.8448	-0.472607	0.00539521	0.0431367
ENSRNOG00000017781	DnaJ (Hsp40) homolog, subfamily C, member 7 [Source:RGD Symbol;Acc:1303226]	Dnajc7	4498.09	-0.11393	0.00540007	0.0431367
ENSRNOG00000033202	F-box protein 41 [Source:RGD Symbol;Acc:1566130]	Fbxo41	106.448	0.352838	0.00539977	0.0431367
ENSRNOG00000017263	NA	Cep192	217.682	-0.276373	0.00541365	0.043223
ENSRNOG00000006997	amyloid beta (A4) precursor protein [Source:RGD Symbol;Acc:2139]	App	26107.9	0.183201	0.00542301	0.0432755
ENSRNOG00000004201	regulating synaptic membrane exocytosis 2 [Source:RGD Symbol;Acc:620001]	Rims2	150.939	0.355644	0.00543487	0.0433471
ENSRNOG00000005970	leucine rich repeat containing 1 [Source:RGD Symbol;Acc:1549773]	Lrrc1	166.476	-0.297536	0.00543757	0.0433471
ENSRNOG00000023257	ADAM metallopeptidase with thrombospondin type 1 motif, 9 [Source:RGD Symbol;Acc:1306889]	Adamts9	78.8033	-0.328004	0.00544208	0.0433608
ENSRNOG00000042289	phosphatidylinositol-specific phospholipase C, X domain containing 2 [Source:RGD Symbol;Acc:1563504]	Plcxd2	1856.39	0.250122	0.0054706	0.0435657
ENSRNOG00000006937	NA	Scn3b	3539.29	0.167794	0.00548979	0.0436962
ENSRNOG00000005868	tetratricopeptide repeat domain 21B [Source:RGD Symbol;Acc:1565122]	Ttc21b	295.873	-0.228757	0.00549778	0.043715
ENSRNOG00000020901	sphingosine-1-phosphate receptor 5 [Source:RGD Symbol;Acc:620566]	S1pr5	1548.44	-0.199748	0.00549519	0.043715
ENSRNOG00000007286	Mdm1 nuclear protein homolog (mouse) [Source:RGD Symbol;Acc:1561092]	Mdm1	449.573	-0.26364	0.0055086	0.0437786
ENSRNOG00000050916	NA		116.104	-0.336235	0.00551736	0.0438258
ENSRNOG00000028185	thiosulfate sulfurtransferase (rhodanese)-like domain containing 3 [Source:RGD Symbol;Acc:1563572]	Tstd3	1358.55	0.163582	0.00552644	0.0438755
ENSRNOG00000019422	early growth response 1 [Source:RGD Symbol;Acc:2544]	Egr1	2412.39	0.283531	0.0055299	0.0438806
ENSRNOG00000004719	protein phosphatase 2C-like domain containing 1 [Source:RGD Symbol;Acc:1564811]	Pp2d1	513.918	-0.259406	0.00556221	0.0440919
ENSRNOG00000012137	coiled-coil domain containing 84 [Source:RGD Symbol;Acc:1597440]	Ccdc84	367.941	-0.253013	0.00556163	0.0440919
ENSRNOG00000003262	calcium channel, voltage-dependent, gamma subunit 4 [Source:RGD Symbol;Acc:628804]	Cacng4	57.2425	0.476853	0.00557035	0.0441159
ENSRNOG00000022812	excision repair cross-complementation group 5 [Source:RGD Symbol;Acc:1586176]	Ercc5	245.018	-0.21799	0.00557092	0.0441159
ENSRNOG00000023765	neuronal tyrosine-phophorylated phosphoinositide 3-kinase adaptor 2 [Source:MGI Symbol;Acc:MGI:2443135]	Nyap2	18.4948	0.528366	0.00557615	0.0441348
ENSRNOG00000028430	hippyragranin [Source:RGD Symbol;Acc:727791]	LOC257650	219.767	-0.270477	0.00559457	0.044258
ENSRNOG00000009741	cytochrome P450, family 4, subfamily a, polypeptide 2 [Source:RGD Symbol;Acc:2479]	Cyp4b1	18.513	-0.558313	0.00561987	0.0444247
ENSRNOG00000016935	mitogen-activated protein kinase 1 interacting protein 1 [Source:RGD Symbol;Acc:1565431]	Mapk1ip1	894.31	-0.288412	0.00562135	0.0444247
ENSRNOG00000024112	diacylglycerol kinase, theta [Source:RGD Symbol;Acc:2320722]	Dgkq	1289.34	-0.181935	0.00562529	0.0444332
ENSRNOG00000001465	iduronate 2-sulfatase [Source:MGI Symbol;Acc:MGI:96417]	Ids	279.862	0.374798	0.00563003	0.044448
ENSRNOG00000034075	ubiquitin-conjugating enzyme E2Q family-like 1 [Source:RGD Symbol;Acc:1598121]	Ube2ql1	2566.34	0.174223	0.00564633	0.0445541
ENSRNOG00000023008	family with sequence similarity 131, member C [Source:RGD Symbol;Acc:1590955]	Fam131c	7.61356	0.558496	0.00564947	0.0445562
ENSRNOG00000011871	K(lysine) acetyltransferase 2B [Source:RGD Symbol;Acc:1305902]	Pcaf	1211.22	-0.224429	0.00565525	0.0445665
ENSRNOG00000022244	olfactory receptor 1462 [Source:RGD Symbol;Acc:1333777]	Olr1462	11.9945	0.55965	0.00565685	0.0445665
ENSRNOG00000038211	chimerin 3 [Source:RGD Symbol;Acc:1559751]	RGD1559751	24.9134	0.54943	0.00565938	0.0445665
ENSRNOG00000006327	regulator of chromosome condensation 2 [Source:RGD Symbol;Acc:1309986]	Rcc2	198.068	0.305573	0.00566936	0.0446225
ENSRNOG00000026861	zinc finger and SCAN domain containing 18 [Source:RGD Symbol;Acc:1560671]	Zscan18	192.592	0.329705	0.00570381	0.044871
ENSRNOG00000006623	CD302 molecule [Source:RGD Symbol;Acc:1307606]	Cd302	659.459	0.216278	0.00571668	0.0448771
ENSRNOG00000008758	tetraspanin 18 [Source:RGD Symbol;Acc:1560411]	Tspan18	113.056	0.30641	0.00571862	0.0448771
ENSRNOG00000012240	suppressor of Ty 6 homolog (S. cerevisiae) [Source:RGD Symbol;Acc:1309290]	Supt6h	1984.35	0.101094	0.00571903	0.0448771
ENSRNOG00000036585	cilia and flagella associated protein 43 [Source:RGD Symbol;Acc:1560545]	Wdr96	128.622	-0.329478	0.00571121	0.0448771
ENSRNOG00000049802	Uncharacterized protein [Source:UniProtKB/TrEMBL;Acc:M0RBS7]		145.683	0.320149	0.00571319	0.0448771
ENSRNOG00000007645	potassium channel, inwardly rectifying subfamily J, member 9 [Source:RGD Symbol;Acc:621440]	Kcnj9	669.947	0.238717	0.00572386	0.0448923
ENSRNOG00000022975	NFAT activating protein with ITAM motif 1 [Source:RGD Symbol;Acc:1308316]	Nfam1	36.0197	0.431282	0.00573434	0.0449518
ENSRNOG00000031479	high density lipoprotein binding protein [Source:RGD Symbol;Acc:620962]	Hdlbp	2311.51	0.13386	0.00574605	0.0450209
ENSRNOG00000003773	heme oxygenase 2 [Source:RGD Symbol;Acc:67402]	Hmox2	1800.97	0.147592	0.00575487	0.0450672
ENSRNOG00000002055	nitric oxide associated 1 [Source:RGD Symbol;Acc:1359460]	Noa1	406.748	0.18248	0.00576974	0.0451522
ENSRNOG00000020726	signal-induced proliferation-associated 1 [Source:RGD Symbol;Acc:1303184]	Sipa1	412.469	-0.346474	0.00577444	0.0451522
ENSRNOG00000022392	heat shock protein B8 [Source:RGD Symbol;Acc:71003]	Hspb8	625.155	0.183213	0.005774	0.0451522
ENSRNOG00000008841	origin recognition complex, subunit 1 [Source:RGD Symbol;Acc:631435]	Orc1	28.6669	-0.456397	0.00578195	0.0451655
ENSRNOG00000038752			3.4693	0.454581	0.0057809	0.0451655
ENSRNOG00000039339	mesothelin-like [Source:RGD Symbol;Acc:1561732]	Mslnl	52.5488	-0.486237	0.00578618	0.0451758
ENSRNOG00000000384	atonal homolog 7 (Drosophila) [Source:RGD Symbol;Acc:1304957]	Atoh7	11.877	0.556296	0.00582541	0.045401
[truncated: 13,605 more rows]
